# Supplementary material for: Never, Ever Make an Enemy… Out of an Anemone: Transcriptomic Comparison of Clownfish Hosting Sea Anemone Venoms
Source: Mar Drugs. 2022 Nov 23;20(12):730. doi: 10.3390/md20120730 (PMC9782873; doi:10.3390/md20120730)
Supplement: Supplementary file 1 [file marinedrugs-20-00730-s001.zip]

Archive with 3 entries (3 files):
- S_FIGURE.pdf
- TABLE_S1.pdf
- Table_S2.xlsx
