# Supplementary material for: Never, Ever Make an Enemy… Out of an Anemone: Transcriptomic Comparison of Clownfish Hosting Sea Anemone Venoms
Source: Mar Drugs. 2022 Nov 23;20(12):730. doi: 10.3390/md20120730 (PMC9782873; doi:10.3390/md20120730)
Supplement: Supplementary file 1 [file marinedrugs-20-00730-s001.zip › Table_S2.xlsx]

## Sheet: Sheet1
Transcripts	Taxa	Toxin ID (Uniprot & NCBI NR)	PFAM	Go terms	Matched sp.
TRINITY_DN3607_c0_g1_i7.p1	C. adhaesivum	A.superbus venom factor	Venom complement C3 homolog family	endopeptidase inhibitor activity	Austrelaps superbus (Lowland copperhead snake) (Hoplocephalus superbus)
TRINITY_DN206038_c0_g1_i1.p1	C. adhaesivum	A.superbus venom factor	Venom complement C3 homolog family	endopeptidase inhibitor activity	Austrelaps superbus (Lowland copperhead snake) (Hoplocephalus superbus)
TRINITY_DN63467_c0_g1_i8.p1	C. adhaesivum	Actinia tenebrosa protease inhibitors	Venom Kunitz-type family, Sea anemone type 2 potassium channel toxin subfamily	serine-type endopeptidase inhibitor activity	Actinia tenebrosa (Australian red waratah sea anemone)
TRINITY_DN515_c2_g1_i1.p2	C. adhaesivum	Astacin-like metalloprotease toxin	Peptidase family M12A	metalloendopeptidase activity [GO:0004222]; toxin activity [GO:0090729]; zinc ion binding [GO:0008270]	Loxosceles intermedia (Brown spider)
TRINITY_DN1972_c0_g1_i2.p1	C. adhaesivum	Astacin-like metalloprotease toxin	Peptidase family M12A	metalloendopeptidase activity [GO:0004222]; toxin activity [GO:0090729]; zinc ion binding [GO:0008270]	Loxosceles intermedia (Brown spider)
TRINITY_DN18714_c0_g2_i3.p1	C. adhaesivum	Astacin-like metalloprotease toxin	Peptidase family M12A	metalloendopeptidase activity [GO:0004222]; toxin activity [GO:0090729]; zinc ion binding [GO:0008270]	Loxosceles intermedia (Brown spider)
TRINITY_DN6934_c1_g1_i7.p1	C. adhaesivum	Astacin-like metalloprotease toxin	Peptidase family M12A	metalloendopeptidase activity [GO:0004222]; toxin activity [GO:0090729]; zinc ion binding [GO:0008270]	Loxosceles intermedia (Brown spider)
TRINITY_DN2317_c0_g2_i2.p1	C. adhaesivum	Astacin-like metalloprotease toxin	Peptidase family M12A	metalloendopeptidase activity [GO:0004222]; toxin activity [GO:0090729]; zinc ion binding [GO:0008270]	Loxosceles intermedia (Brown spider)
TRINITY_DN34564_c0_g1_i14.p1	C. adhaesivum	Astacin-like metalloprotease toxin	Peptidase family M12A	metalloendopeptidase activity [GO:0004222]; toxin activity [GO:0090729]; zinc ion binding [GO:0008270]	Loxosceles intermedia (Brown spider)
TRINITY_DN285_c0_g1_i15.p1	C. adhaesivum	Astacin-like metalloprotease toxin	Peptidase family M12A	metalloendopeptidase activity [GO:0004222]; toxin activity [GO:0090729]; zinc ion binding [GO:0008270]	Loxosceles intermedia (Brown spider)
TRINITY_DN54716_c2_g1_i1.p1	C. adhaesivum	Astacin-like metalloprotease toxin	Peptidase family M12A	metalloendopeptidase activity [GO:0004222]; toxin activity [GO:0090729]; zinc ion binding [GO:0008270]	Loxosceles intermedia (Brown spider)
TRINITY_DN16481_c0_g1_i2.p1	C. adhaesivum	Astacin-like metalloprotease toxin	Peptidase family M12A	metalloendopeptidase activity [GO:0004222]; toxin activity [GO:0090729]; zinc ion binding [GO:0008270]	Loxosceles intermedia (Brown spider)
TRINITY_DN1278_c0_g1_i14.p1	C. adhaesivum	Astacin-like metalloprotease toxin	Peptidase family M12A	metalloendopeptidase activity [GO:0004222]; toxin activity [GO:0090729]; zinc ion binding [GO:0008270]	Loxosceles intermedia (Brown spider)
TRINITY_DN1278_c0_g1_i2.p1	C. adhaesivum	Astacin-like metalloprotease toxin	Peptidase family M12A	metalloendopeptidase activity [GO:0004222]; toxin activity [GO:0090729]; zinc ion binding [GO:0008270]	Loxosceles intermedia (Brown spider)
TRINITY_DN673_c0_g1_i5.p2	C. adhaesivum	Astacin-like metalloprotease toxin	Peptidase family M12A	metalloendopeptidase activity [GO:0004222]; toxin activity [GO:0090729]; zinc ion binding [GO:0008270]	Loxosceles intermedia (Brown spider)
TRINITY_DN58401_c0_g1_i1.p1	C. adhaesivum	Astacin-like metalloprotease toxin	Peptidase family M12A	metalloendopeptidase activity [GO:0004222]; toxin activity [GO:0090729]; zinc ion binding [GO:0008270]	Loxosceles intermedia (Brown spider)
TRINITY_DN649_c0_g1_i12.p1	C. adhaesivum	Astacin-like metalloprotease toxin	Peptidase family M12A	metalloendopeptidase activity [GO:0004222]; toxin activity [GO:0090729]; zinc ion binding [GO:0008270]	Loxosceles intermedia (Brown spider)
TRINITY_DN17422_c0_g2_i1.p1	C. adhaesivum	Astacin-like metalloprotease toxin	Peptidase family M12A	metalloendopeptidase activity [GO:0004222]; toxin activity [GO:0090729]; zinc ion binding [GO:0008270]	Loxosceles intermedia (Brown spider)
TRINITY_DN6068_c0_g1_i3.p1	C. adhaesivum	Blarina toxin	Peptidase S1 family, Kallikrein subfamily	serine-type endopeptidase activity	Blarina brevicauda (Northern short-tailed shrew)
TRINITY_DN6068_c0_g1_i4.p1	C. adhaesivum	Blarina toxin	Peptidase S1 family, Kallikrein subfamily	serine-type endopeptidase activity	Blarina brevicauda (Northern short-tailed shrew)
TRINITY_DN18_c0_g1_i17.p1	C. adhaesivum	Blarina toxin	Peptidase S1 family, Kallikrein subfamily	serine-type endopeptidase activity	Blarina brevicauda (Northern short-tailed shrew)
TRINITY_DN28213_c1_g2_i1.p1	C. adhaesivum	Blarina toxin	Peptidase S1 family, Kallikrein subfamily	serine-type endopeptidase activity	Blarina brevicauda (Northern short-tailed shrew)
TRINITY_DN1400_c0_g1_i1.p1	C. adhaesivum	Blarina toxin	Peptidase S1 family, Kallikrein subfamily	serine-type endopeptidase activity	Blarina brevicauda (Northern short-tailed shrew)
TRINITY_DN23599_c0_g1_i2.p2	C. adhaesivum	Blarina toxin	Peptidase S1 family, Kallikrein subfamily	serine-type endopeptidase activity	Blarina brevicauda (Northern short-tailed shrew)
TRINITY_DN2941_c0_g1_i30.p2	C. adhaesivum	Blarina toxin	Peptidase S1 family, Kallikrein subfamily	serine-type endopeptidase activity	Blarina brevicauda (Northern short-tailed shrew)
TRINITY_DN37138_c0_g1_i1.p1	C. adhaesivum	Blarina toxin	Peptidase S1 family, Kallikrein subfamily	serine-type endopeptidase activity	Blarina brevicauda (Northern short-tailed shrew)
TRINITY_DN4655_c0_g1_i27.p2	C. adhaesivum	Blarina toxin	Peptidase S1 family, Kallikrein subfamily	serine-type endopeptidase activity	Blarina brevicauda (Northern short-tailed shrew)
TRINITY_DN1400_c0_g1_i9.p1	C. adhaesivum	Blarina toxin	Peptidase S1 family, Kallikrein subfamily	serine-type endopeptidase activity	Blarina brevicauda (Northern short-tailed shrew)
TRINITY_DN2803_c0_g1_i1.p1	C. adhaesivum	Blarina toxin	Peptidase S1 family, Kallikrein subfamily	serine-type endopeptidase activity	Blarina brevicauda (Northern short-tailed shrew)
TRINITY_DN16649_c0_g1_i1.p1	C. adhaesivum	Blarina toxin	Peptidase S1 family, Kallikrein subfamily	serine-type endopeptidase activity	Blarina brevicauda (Northern short-tailed shrew)
TRINITY_DN9080_c0_g1_i2.p1	C. adhaesivum	Blarina toxin	Peptidase S1 family, Kallikrein subfamily	serine-type endopeptidase activity	Blarina brevicauda (Northern short-tailed shrew)
TRINITY_DN1849_c0_g4_i1.p2	C. adhaesivum	Coagulation factor	Venom metalloproteinase (M12B) family, P-III subfamily, P-IIId sub-subfamily	metalloendopeptidase activity	Macrovipera lebetina (Levantine viper) (Vipera lebetina)
TRINITY_DN12643_c0_g2_i12.p1	C. adhaesivum	Coagulation factor	EGF domain peptide family	serine-type endopeptidase activity	Tropidechis carinatus (Australian rough-scaled snake)
TRINITY_DN4404_c0_g1_i1.p1	C. adhaesivum	Coagulation factor	EGF domain peptide family	serine-type endopeptidase activity	Tropidechis carinatus (Australian rough-scaled snake)
TRINITY_DN7075_c0_g1_i2.p3	C. adhaesivum	Coagulation factor	Peptidase S1 family, Kallikrein subfamily	serine-type endopeptidase activity	Tropidechis carinatus (Australian rough-scaled snake)
TRINITY_DN15369_c0_g1_i3.p1	C. adhaesivum	Conopeptide P-like superfamily	Conopeptide P-like superfamily	ion channel regulator activity [GO:0099106]; serine-type endopeptidase inhibitor activity [GO:0004867]; toxin activity [GO:0090729]	Gemmula sogodensis (Gem-turris)
TRINITY_DN17941_c0_g1_i2.p1	C. adhaesivum	Conopeptide P-like superfamily	Conopeptide P-like superfamily	ion channel regulator activity [GO:0099106]; serine-type endopeptidase inhibitor activity [GO:0004867]; toxin activity [GO:0090729]	Iotyrris cingulifera (Sea snail) (Pleurotoma cingulifera)
TRINITY_DN1628_c0_g1_i14.p1	C. adhaesivum	Conopeptide P-like superfamily	Conopeptide P-like superfamily	ion channel regulator activity [GO:0099106]; serine-type endopeptidase inhibitor activity [GO:0004867]; toxin activity [GO:0090729]	Iotyrris cingulifera (Sea snail) (Pleurotoma cingulifera)
TRINITY_DN2381_c0_g1_i2.p1	C. adhaesivum	Conopeptide P-like superfamily	Conopeptide P-like superfamily	ion channel regulator activity [GO:0099106]; serine-type endopeptidase inhibitor activity [GO:0004867]; toxin activity [GO:0090729]	Iotyrris cingulifera (Sea snail) (Pleurotoma cingulifera)
TRINITY_DN88726_c0_g1_i1.p1	C. adhaesivum	Conopeptide P-like superfamily	Conopeptide P-like superfamily	ion channel regulator activity [GO:0099106]; serine-type endopeptidase inhibitor activity [GO:0004867]; toxin activity [GO:0090729]	Iotyrris cingulifera (Sea snail) (Pleurotoma cingulifera)
TRINITY_DN3469_c0_g1_i1.p1	C. adhaesivum	Conopeptide P-like superfamily	Conopeptide P-like superfamily	ion channel regulator activity [GO:0099106]; serine-type endopeptidase inhibitor activity [GO:0004867]; toxin activity [GO:0090729]	Lophiotoma albina (Sea snail) (Xenuroturris albina)
TRINITY_DN34359_c0_g1_i1.p1	C. adhaesivum	Conopeptide P-like superfamily	Conopeptide P-like superfamily	ion channel regulator activity [GO:0099106]; serine-type endopeptidase inhibitor activity [GO:0004867]; toxin activity [GO:0090729]	Lophiotoma olangoensis (Sea snail)
TRINITY_DN466_c0_g1_i15.p1	C. adhaesivum	Conopeptide P-like superfamily	Conopeptide P-like superfamily	ion channel regulator activity [GO:0099106]; serine-type endopeptidase inhibitor activity [GO:0004867]; toxin activity [GO:0090729]	Lophiotoma olangoensis (Sea snail)
TRINITY_DN93735_c0_g1_i2.p1	C. adhaesivum	Conopeptide P-like superfamily	Conopeptide P-like superfamily	ion channel regulator activity [GO:0099106]; serine-type endopeptidase inhibitor activity [GO:0004867]; toxin activity [GO:0090729]	Polystira albida (White giant-turris) (Pleurotoma albida)
TRINITY_DN13180_c0_g1_i1.p1	C. adhaesivum	Conopeptide P-like superfamily	Conopeptide P-like superfamily	ion channel regulator activity [GO:0099106]; serine-type endopeptidase inhibitor activity [GO:0004867]; toxin activity [GO:0090729]	Polystira albida (White giant-turris) (Pleurotoma albida)
TRINITY_DN5487_c0_g1_i3.p1	C. adhaesivum	Crassicorin-I	Sea anemone type 3 (BDS) potassium channel toxin family	ion channel inhibitor activity	Urticina crassicornis (Mottled anemone) (Tealia crassicornis)
TRINITY_DN16311_c0_g1_i12.p2	C. adhaesivum	C-type lectin	True venom lectin family	metal ion binding	Erythrolamprus poecilogyrus (Water snake) (Liophis poecilogyrus)
TRINITY_DN235623_c0_g1_i1.p1	C. adhaesivum	C-type lectin	True venom lectin family	metal ion binding	Micrurus corallinus (Brazilian coral snake)
TRINITY_DN13315_c1_g4_i1.p1	C. adhaesivum	C-type lectin	True venom lectin family	metal ion binding	Philodryas olfersii (Green snake)
TRINITY_DN6380_c0_g1_i33.p1	C. adhaesivum	C-type lectin	True venom lectin family	metal ion binding	Pseudoferania polylepis (Macleay's water snake) (Enhydris polylepis)
TRINITY_DN3042_c0_g2_i1.p1	C. adhaesivum	Cysteine-rich venom protein	CRISP family	calcium channel regulator activity	Cerberus rynchops (Dog-faced water snake)
TRINITY_DN16311_c0_g1_i23.p3	C. adhaesivum	Cysteine-rich venom protein	CRISP family	calcium channel regulator activity [GO:0005246]; potassium channel regulator activity [GO:0015459]	Heloderma horridum horridum (Mexican beaded lizard)
TRINITY_DN22490_c1_g1_i2.p1	C. adhaesivum	Cysteine-rich venom protein	CRISP family	toxin activity	Naja kaouthia (Monocled cobra) (Naja siamensis)
TRINITY_DN41120_c1_g1_i2.p1	C. adhaesivum	Cysteine-rich venom protein	CRISP family	toxin activity	Naja kaouthia (Monocled cobra) (Naja siamensis)
TRINITY_DN269155_c0_g1_i2.p1	C. adhaesivum	Cysteine-rich venom protein	CRISP family	calcium channel regulator activity	Philodryas olfersii (Green snake)
TRINITY_DN103176_c0_g1_i1.p1	C. adhaesivum	Cysteine-rich venom protein	CRISP family	calcium channel regulator activity	Philodryas olfersii (Green snake)
TRINITY_DN8445_c0_g1_i1.p1	C. adhaesivum	Cysteine-rich venom protein	CRISP family	calcium channel regulator activity	Trimeresurus stejnegeri (Chinese green tree viper) (Viridovipera stejnegeri)
TRINITY_DN2218_c2_g1_i5.p1	C. adhaesivum	Cysteine-rich venom protein	CRISP family	calcium channel regulator activity	Trimorphodon biscutatus (Western lyre snake)
TRINITY_DN14044_c0_g1_i1.p1	C. adhaesivum	DELTA-alicitoxin	EGF domain peptide family	toxin activity	Phyllodiscus semoni (Night anemone)
TRINITY_DN5515_c0_g2_i4.p1	C. adhaesivum	DELTA-stichotoxin	Actinoporin family	channel activity	Heteractis magnifica (Magnificent sea anemone) (Radianthus magnifica)
TRINITY_DN2390_c0_g1_i34.p1	C. adhaesivum	Delta-thalatoxin-Cad1a	Sea anemone sodium channel inhibitory toxin family,	sodium channel regulator activity	Cryptodendrum adhaesivum (Adhesive sea anemone)
TRINITY_DN206183_c0_g1_i2.p1	C. adhaesivum	Galactose-specific lectin nattectin	True venom lectin family	carbohydrate binding	Thalassophryne nattereri (Copper Joe toadfish)
TRINITY_DN12643_c0_g2_i11.p1	C. adhaesivum	Galactose-specific lectin nattectin	True venom lectin family	carbohydrate binding	Thalassophryne nattereri (Copper Joe toadfish)
TRINITY_DN36742_c0_g1_i1.p1	C. adhaesivum	Galactose-specific lectin nattectin	True venom lectin family	carbohydrate binding	Thalassophryne nattereri (Copper Joe toadfish)
TRINITY_DN11100_c2_g1_i3.p1	C. adhaesivum	Galactose-specific lectin nattectin	True venom lectin family	carbohydrate binding	Thalassophryne nattereri (Copper Joe toadfish)
TRINITY_DN9805_c0_g1_i3.p1	C. adhaesivum	Galactose-specific lectin nattectin	True venom lectin family	carbohydrate binding	Thalassophryne nattereri (Copper Joe toadfish)
TRINITY_DN6274_c2_g1_i8.p1	C. adhaesivum	Galactose-specific lectin nattectin	True venom lectin family	carbohydrate binding	Thalassophryne nattereri (Copper Joe toadfish)
TRINITY_DN1877_c0_g1_i11.p1	C. adhaesivum	Galactose-specific lectin nattectin	True venom lectin family	carbohydrate binding	Thalassophryne nattereri (Copper Joe toadfish)
TRINITY_DN48634_c0_g1_i3.p1	C. adhaesivum	Galactose-specific lectin nattectin	True venom lectin family	carbohydrate binding	Thalassophryne nattereri (Copper Joe toadfish)
TRINITY_DN10522_c2_g1_i2.p1	C. adhaesivum	Hemolin	Hemolin family	serine-type peptidase activity	Lonomia obliqua (Moth)
TRINITY_DN10614_c0_g1_i2.p2	C. adhaesivum	Hemolin	Hemolin family	serine-type peptidase activity	Lonomia obliqua (Moth)
TRINITY_DN4297_c0_g1_i2.p1	C. adhaesivum	Hemolin	Hemolin family	serine-type peptidase activity	Lonomia obliqua (Moth)
TRINITY_DN414_c4_g1_i3.p1	C. adhaesivum	Kappa-actitoxin	Sea anemone type 3 (BDS) potassium channel toxin family	potassium channel regulator activity	Anemonia viridis (Snakelocks anemone)
TRINITY_DN9364_c0_g1_i4.p1	C. adhaesivum	Kappa-actitoxin	Sea anemone type 3 (BDS) potassium channel toxin family	potassium channel regulator activity	Anemonia viridis (Snakelocks anemone)
TRINITY_DN86840_c0_g1_i1.p1	C. adhaesivum	Kappa-actitoxin	Sea anemone type 3 (BDS) potassium channel toxin family	potassium channel regulator activity	Anemonia viridis (Snakelocks anemone)
TRINITY_DN3042_c0_g1_i2.p1	C. adhaesivum	KappaPI-actitoxin	Venom Kunitz-type family, Sea anemone type 2 potassium channel toxin subfamily	serine-type endopeptidase inhibitor activity	Anthopleura elegantissima (Green aggregating anemone) (Actinia elegantissima)
TRINITY_DN3607_c0_g1_i4.p1	C. adhaesivum	Kunitz-type serine protease inhibitor	Venom Kunitz-type family	serine-type endopeptidase inhibitor activity	Austrelaps labialis (Pygmy copperhead) (Denisonia superba)
TRINITY_DN2360_c0_g1_i18.p1	C. adhaesivum	Kunitz-type serine protease inhibitor	Venom Kunitz-type family	serine-type endopeptidase inhibitor activity	Californiconus californicus (California cone) (Conus californicus)
TRINITY_DN23703_c0_g1_i133.p1	C. adhaesivum	Kunitz-type serine protease inhibitor	Venom Kunitz-type family	serine-type endopeptidase inhibitor activity	Daboia russelii (Russel's viper) (Vipera russelii)
TRINITY_DN2308_c0_g1_i4.p1	C. adhaesivum	Kunitz-type serine protease inhibitor	Venom Kunitz-type family	serine-type endopeptidase inhibitor activity	Daboia russelii (Russel's viper) (Vipera russelii)
TRINITY_DN972_c4_g1_i11.p2	C. adhaesivum	Kunitz-type serine protease inhibitor	Venom Kunitz-type family, Scorpion delta-Ktx subfamily, Delta-Ktx 3 sub-subfamily	potassium channel regulator activity [GO:0015459]; serine-type endopeptidase inhibitor activity [GO:0004867]	Mesobuthus martensii (Manchurian scorpion) (Buthus martensii)
TRINITY_DN2218_c2_g1_i8.p1	C. adhaesivum	Kunitz-type U19-barytoxin	Venom Kunitz-type family	serine-type endopeptidase inhibitor activity	Trittame loki (Brush-footed trapdoor spider)
TRINITY_DN37138_c0_g1_i3.p1	C. adhaesivum	Nematocyst expressed protein	NEP family	metalloendopeptidase activity	Nematostella vectensis (Starlet sea anemone)
TRINITY_DN8796_c1_g1_i1.p1	C. adhaesivum	Nematocyst expressed protein	NEP family	toxin activity	Nematostella vectensis (Starlet sea anemone)
TRINITY_DN12124_c2_g3_i5.p1	C. adhaesivum	Nematocyst expressed protein	Peptidase family M12A	metalloendopeptidase activity	Nematostella vectensis (Starlet sea anemone)
TRINITY_DN19568_c0_g1_i1.p1	C. adhaesivum	Nematocyst expressed protein	Peptidase family M12A	metalloendopeptidase activity	Nematostella vectensis (Starlet sea anemone)
TRINITY_DN9_c1_g1_i1.p1	C. adhaesivum	Nematocyst expressed protein	Peptidase family M12A	metalloendopeptidase activity	Nematostella vectensis (Starlet sea anemone)
TRINITY_DN15053_c0_g1_i11.p1	C. adhaesivum	Nematocyst expressed protein	Peptidase family M12A	metalloendopeptidase activity	Nematostella vectensis (Starlet sea anemone)
TRINITY_DN1114_c0_g1_i87.p2	C. adhaesivum	Nematocyst expressed protein	Peptidase family M12A	metalloendopeptidase activity	Nematostella vectensis (Starlet sea anemone)
TRINITY_DN53095_c0_g3_i3.p1	C. adhaesivum	Nematocyst expressed protein	Peptidase family M12A	metalloendopeptidase activity	Nematostella vectensis (Starlet sea anemone)
TRINITY_DN9019_c0_g2_i4.p1	C. adhaesivum	Nematocyst expressed protein	Peptidase family M12A	metalloendopeptidase activity	Nematostella vectensis (Starlet sea anemone)
TRINITY_DN8916_c1_g1_i1.p1	C. adhaesivum	Nematocyst expressed protein	Peptidase family M12A	metalloendopeptidase activity	Nematostella vectensis (Starlet sea anemone)
TRINITY_DN4354_c2_g1_i2.p1	C. adhaesivum	Nematocyst expressed protein	Peptidase family M12A	metalloendopeptidase activity	Nematostella vectensis (Starlet sea anemone)
TRINITY_DN1545_c0_g1_i5.p1	C. adhaesivum	Nematocyst expressed protein	Peptidase family M12A	metalloendopeptidase activity	Nematostella vectensis (Starlet sea anemone)
TRINITY_DN24268_c0_g1_i1.p3	C. adhaesivum	Nematocyst expressed protein	Peptidase family M12A	metalloendopeptidase activity	Nematostella vectensis (Starlet sea anemone)
TRINITY_DN15330_c0_g1_i1.p1	C. adhaesivum	Nematocyst expressed protein	Peptidase family M12A	metalloendopeptidase activity	Nematostella vectensis (Starlet sea anemone)
TRINITY_DN1657_c3_g1_i5.p1	C. adhaesivum	Nematocyst expressed protein	Peptidase family M12A	metalloendopeptidase activity	Nematostella vectensis (Starlet sea anemone)
TRINITY_DN6485_c1_g1_i2.p1	C. adhaesivum	Nematocyst expressed protein	Peptidase family M12A	metalloendopeptidase activity	Nematostella vectensis (Starlet sea anemone)
TRINITY_DN4491_c1_g2_i1.p1	C. adhaesivum	Nematocyst expressed protein	Peptidase family M12A	metalloendopeptidase activity	Nematostella vectensis (Starlet sea anemone)
TRINITY_DN20582_c0_g1_i1.p1	C. adhaesivum	Nematocyst expressed protein	Peptidase family M12A	metalloendopeptidase activity	Nematostella vectensis (Starlet sea anemone)
TRINITY_DN144_c1_g1_i1.p1	C. adhaesivum	Nematocyst expressed protein	Peptidase family M12A	metalloendopeptidase activity	Nematostella vectensis (Starlet sea anemone)
TRINITY_DN10159_c0_g1_i30.p1	C. adhaesivum	Nematocyst expressed protein	Peptidase family M12A	metalloendopeptidase activity	Nematostella vectensis (Starlet sea anemone)
TRINITY_DN1827_c0_g2_i10.p1	C. adhaesivum	Nematocyst expressed protein	Peptidase family M12A	metalloendopeptidase activity	Nematostella vectensis (Starlet sea anemone)
TRINITY_DN197095_c0_g1_i1.p2	C. adhaesivum	Nematocyst expressed protein	Peptidase family M12A	metalloendopeptidase activity	Nematostella vectensis (Starlet sea anemone)
TRINITY_DN52807_c0_g1_i2.p1	C. adhaesivum	Nematocyst expressed protein	Peptidase family M12A	metalloendopeptidase activity	Nematostella vectensis (Starlet sea anemone)
TRINITY_DN10159_c0_g1_i22.p1	C. adhaesivum	Nematocyst expressed protein	Peptidase family M12A	metalloendopeptidase activity	Nematostella vectensis (Starlet sea anemone)
TRINITY_DN57_c2_g2_i1.p1	C. adhaesivum	Nigwaprin-b	Snake waprin family	peptidase inhibitor activity	Cryptophis nigrescens (Eastern small-eyed snake) (Rhinoplocephalus nigrescens)
TRINITY_DN8303_c3_g1_i5.p1	C. adhaesivum	OMEGA-stichotoxin	EGF domain peptide family	toxin activity	Stichodactyla S. haddoni (Saddle carpet anemone) (Haddon's sea anemone)
TRINITY_DN28441_c0_g1_i3.p1	C. adhaesivum	PI-stichotoxin	Venom Kunitz-type family, Sea anemone type 2 potassium channel toxin subfamily	serine-type endopeptidase inhibitor activity	Heteractis Hs. crispa (Leathery sea anemone) (Radianthus macrodactylus)
TRINITY_DN127_c1_g1_i10.p1	C. adhaesivum	Precursor protein U-actitoxin-Ugr1c	Sea anemone structural class 9a family	ion channel regulator activity	Urticina grebelnyi (Painted anemone)
TRINITY_DN30337_c0_g1_i3.p1	C. adhaesivum	Ryncolin	Ficolin lectin family, Veficolin subfamily	toxin activity	Cerberus rynchops (Dog-faced water snake)
TRINITY_DN41541_c0_g2_i1.p1	C. adhaesivum	Ryncolin	Ficolin lectin family, Veficolin subfamily	toxin activity	Cerberus rynchops (Dog-faced water snake)
TRINITY_DN7244_c1_g1_i10.p1	C. adhaesivum	Ryncolin	Ficolin lectin family, Veficolin subfamily	toxin activity	Cerberus rynchops (Dog-faced water snake)
TRINITY_DN2901_c0_g1_i12.p1	C. adhaesivum	Ryncolin	Ficolin lectin family, Veficolin subfamily	toxin activity	Cerberus rynchops (Dog-faced water snake)
TRINITY_DN42590_c0_g1_i4.p1	C. adhaesivum	Ryncolin	Ficolin lectin family, Veficolin subfamily	toxin activity	Cerberus rynchops (Dog-faced water snake)
TRINITY_DN25264_c0_g1_i15.p1	C. adhaesivum	Ryncolin	Ficolin lectin family, Veficolin subfamily	toxin activity	Cerberus rynchops (Dog-faced water snake)
TRINITY_DN2619_c0_g1_i14.p1	C. adhaesivum	Ryncolin	Ficolin lectin family, Veficolin subfamily	toxin activity	Cerberus rynchops (Dog-faced water snake)
TRINITY_DN1453_c1_g1_i1.p1	C. adhaesivum	Ryncolin	Ficolin lectin family, Veficolin subfamily	toxin activity	Cerberus rynchops (Dog-faced water snake)
TRINITY_DN21458_c0_g1_i11.p1	C. adhaesivum	Ryncolin	Ficolin lectin family, Veficolin subfamily	toxin activity	Cerberus rynchops (Dog-faced water snake)
TRINITY_DN21458_c0_g1_i3.p1	C. adhaesivum	Ryncolin	Ficolin lectin family, Veficolin subfamily	toxin activity	Cerberus rynchops (Dog-faced water snake)
TRINITY_DN29230_c2_g1_i5.p1	C. adhaesivum	Ryncolin	Ficolin lectin family, Veficolin subfamily	toxin activity	Cerberus rynchops (Dog-faced water snake)
TRINITY_DN7959_c0_g1_i14.p1	C. adhaesivum	Ryncolin	Ficolin lectin family, Veficolin subfamily	toxin activity	Cerberus rynchops (Dog-faced water snake)
TRINITY_DN230_c0_g1_i5.p1	C. adhaesivum	Ryncolin	Ficolin lectin family, Veficolin subfamily	toxin activity	Cerberus rynchops (Dog-faced water snake)
TRINITY_DN1051_c2_g1_i9.p1	C. adhaesivum	Ryncolin	Ficolin lectin family, Veficolin subfamily	toxin activity	Cerberus rynchops (Dog-faced water snake)
TRINITY_DN4699_c0_g1_i14.p1	C. adhaesivum	Snaclec family	Snaclec 3 (C-type lectin )	toxin activity	Bitis rhinoceros (West African gaboon viper) (Vipera rhinoceros)
TRINITY_DN2390_c0_g1_i13.p1	C. adhaesivum	Snaclec family	Snaclec 3 (C-type lectin )	toxin activity	Crotalus durissus terrificus (South American rattlesnake)
TRINITY_DN5042_c3_g1_i2.p1	C. adhaesivum	Snaclec family	Snaclec 3 (C-type lectin )	toxin activity	Daboia siamensis (Eastern Russel's viper) (Daboia russelii siamensis)
TRINITY_DN288_c2_g1_i2.p1	C. adhaesivum	Snaclec family	Snaclec 3 (C-type lectin )	toxin activity	Deinagkistrodon acutus (Hundred-pace snake) (Agkistrodon acutus)
TRINITY_DN39629_c1_g1_i1.p1	C. adhaesivum	Snaclec family	Snaclec 3 (C-type lectin )	metal ion binding	Macrovipera lebetina (Levantine viper) (Vipera lebetina)
TRINITY_DN5133_c0_g1_i14.p1	C. adhaesivum	Snaclec family	Snaclec 3 (C-type lectin )	toxin activity	Trimeresurus stejnegeri (Chinese green tree viper) (Viridovipera stejnegeri)
TRINITY_DN3599_c0_g1_i11.p1	C. adhaesivum	Snaclec family	Snaclec 3 (C-type lectin )	toxin activity	Trimeresurus stejnegeri (Chinese green tree viper) (Viridovipera stejnegeri)
TRINITY_DN4825_c0_g1_i7.p1	C. adhaesivum	Snake venom serine protease	Peptidase S1 family, Snake venom subfamily	serine-type endopeptidase activity	Bungarus multicinctus (Many-banded krait)
TRINITY_DN113237_c0_g3_i3.p1	C. adhaesivum	Snake venom serine protease	Peptidase S1 family, Snake venom subfamily	serine-type endopeptidase activity	Bungarus multicinctus (Many-banded krait)
TRINITY_DN4325_c0_g3_i1.p1	C. adhaesivum	Snake venom serine protease	Peptidase S1 family, Snake venom subfamily	serine-type endopeptidase activity	Naja atra (Chinese cobra)
TRINITY_DN5766_c0_g1_i2.p3	C. adhaesivum	TauPI-stichotoxin	Venom Kunitz-type family, Sea anemone type 2 potassium channel toxin subfamily	serine-type endopeptidase inhibitor activity	Heteractis Hs. crispa (Leathery sea anemone) (Radianthus macrodactylus)
TRINITY_DN4448_c0_g1_i4.p1	C. adhaesivum	TauPI-stichotoxin	Venom Kunitz-type family, Sea anemone type 2 potassium channel toxin subfamily	serine-type endopeptidase inhibitor activity	Heteractis Hs. crispa (Leathery sea anemone) (Radianthus macrodactylus)
TRINITY_DN2840_c0_g1_i18.p1	C. adhaesivum	Toxin Bcs III	EGF domain peptide family	toxin activity	Bunodosoma caissarum (Sea anemone)
TRINITY_DN45824_c0_g1_i1.p2	C. adhaesivum	U18-myrmicitoxin	EGF domain peptide family	epidermal growth factor receptor binding	Manica rubida (European giant red ant)
TRINITY_DN2685_c0_g1_i10.p1	C. adhaesivum	U24-ctenitoxin	Peptidase S1 family	cysteine-type endopeptidase inhibitor activity [GO:0004869]	Phoneutria nigriventer (Brazilian armed spider) (Ctenus nigriventer)
TRINITY_DN6307_c0_g1_i1.p1	C. adhaesivum	U-actitoxin	Sea anemone 8 toxin family	toxin activity [GO:0090729]	Anemonia viridis (Snakelocks anemone)
TRINITY_DN52820_c0_g1_i1.p1	C. adhaesivum	U-actitoxin	Sea anemone type 1 potassium channel toxin family, Type 1b subfamily	potassium channel regulator activity [GO:0015459]; toxin activity [GO:0090729]	Anemonia viridis (Snakelocks anemone)
TRINITY_DN7046_c0_g1_i6.p1	C. adhaesivum	U-actitoxin	Sea anemone type 1 potassium channel toxin family, Type 1b subfamily	potassium channel regulator activity [GO:0015459]; toxin activity [GO:0090729]	Anemonia viridis (Snakelocks anemone)
TRINITY_DN48_c2_g1_i1.p1	C. adhaesivum	U-actitoxin	Venom Kunitz-type family, Sea anemone type 2 potassium channel toxin subfamily	potassium channel regulator activity [GO:0015459]; serine-type endopeptidase inhibitor activity [GO:0004867]; toxin activity [GO:0090729]	Anemonia viridis (Snakelocks anemone)
TRINITY_DN5681_c0_g1_i17.p1	C. adhaesivum	U-actitoxin	Venom Kunitz-type family, Sea anemone type 2 potassium channel toxin subfamily	potassium channel regulator activity [GO:0015459]; serine-type endopeptidase inhibitor activity [GO:0004867]; toxin activity [GO:0090729]	Anemonia viridis (Snakelocks anemone)
TRINITY_DN5681_c0_g1_i8.p1	C. adhaesivum	U-actitoxin	Venom Kunitz-type family, Sea anemone type 2 potassium channel toxin subfamily	potassium channel regulator activity [GO:0015459]; serine-type endopeptidase inhibitor activity [GO:0004867]; toxin activity [GO:0090729]	Anemonia viridis (Snakelocks anemone)
TRINITY_DN52820_c1_g1_i5.p1	C. adhaesivum	U-actitoxin	Venom Kunitz-type family, Sea anemone type 2 potassium channel toxin subfamily	potassium channel regulator activity [GO:0015459]; serine-type endopeptidase inhibitor activity [GO:0004867]; toxin activity [GO:0090729]	Anemonia viridis (Snakelocks anemone)
TRINITY_DN852_c0_g1_i27.p1	C. adhaesivum	U-actitoxin	Venom Kunitz-type family, Sea anemone type 2 potassium channel toxin subfamily	potassium channel regulator activity [GO:0015459]; serine-type endopeptidase inhibitor activity [GO:0004867]; toxin activity [GO:0090729]	Anemonia viridis (Snakelocks anemone)
TRINITY_DN3042_c0_g1_i10.p1	C. adhaesivum	U-actitoxin	Venom Kunitz-type family, Sea anemone type 2 potassium channel toxin subfamily	potassium channel regulator activity [GO:0015459]; serine-type endopeptidase inhibitor activity [GO:0004867]; toxin activity [GO:0090729]	Anemonia viridis (Snakelocks anemone)
TRINITY_DN3042_c0_g1_i8.p1	C. adhaesivum	U-actitoxin	Sea anemone type 3 (BDS) potassium channel toxin family	ion channel inhibitor activity [GO:0008200]; potassium channel regulator activity [GO:0015459]; toxin activity [GO:0090729]	Anthopleura elegantissima (Green aggregating anemone) (Actinia elegantissima)
TRINITY_DN930_c0_g1_i11.p1	C. adhaesivum	U-actitoxin	Sea anemone type 3 (BDS) potassium channel toxin family	potassium channel regulator activity	Bunodosoma granuliferum (Red warty sea anemone)
TRINITY_DN74389_c0_g1_i4.p1	C. adhaesivum	U-actitoxin	Sea anemone type 3 (BDS) potassium channel toxin family	potassium channel regulator activity	Bunodosoma granuliferum (Red warty sea anemone)
TRINITY_DN11306_c0_g1_i6.p1	C. adhaesivum	U-actitoxin	Sea anemone type 1 potassium channel toxin family, Type 1b subfamily	toxin activity [GO:0090729]	Oulactis sp. (Sea anemone)
TRINITY_DN25317_c1_g2_i1.p1	C. adhaesivum	Veficolin	Ficolin lectin family, Veficolin subfamily	toxin activity [GO:0090729]	Varanus komodoensis (Komodo dragon)
TRINITY_DN8641_c0_g1_i1.p2	C. adhaesivum	Veficolin	Ficolin lectin family, Veficolin subfamily	toxin activity [GO:0090729]	Varanus komodoensis (Komodo dragon)
TRINITY_DN2353_c0_g1_i13.p1	C. adhaesivum	Veficolin	Ficolin lectin family, Veficolin subfamily	toxin activity [GO:0090729]	Varanus komodoensis (Komodo dragon)
TRINITY_DN3623_c0_g1_i6.p1	C. adhaesivum	Veficolin	Ficolin lectin family, Veficolin subfamily	toxin activity [GO:0090729]	Varanus komodoensis (Komodo dragon)
TRINITY_DN57461_c0_g1_i3.p1	C. adhaesivum	Veficolin	Ficolin lectin family, Veficolin subfamily	toxin activity [GO:0090729]	Varanus komodoensis (Komodo dragon)
TRINITY_DN1094_c2_g1_i11.p1	C. adhaesivum	Veficolin	Ficolin lectin family, Veficolin subfamily	toxin activity [GO:0090729]	Varanus komodoensis (Komodo dragon)
TRINITY_DN1094_c2_g1_i12.p1	C. adhaesivum	Veficolin	Ficolin lectin family, Veficolin subfamily	toxin activity [GO:0090729]	Varanus komodoensis (Komodo dragon)
TRINITY_DN1094_c2_g1_i5.p1	C. adhaesivum	Veficolin	Ficolin lectin family, Veficolin subfamily	toxin activity [GO:0090729]	Varanus komodoensis (Komodo dragon)
TRINITY_DN1094_c2_g1_i7.p1	C. adhaesivum	Veficolin	Ficolin lectin family, Veficolin subfamily	toxin activity [GO:0090729]	Varanus komodoensis (Komodo dragon)
TRINITY_DN25430_c0_g1_i1.p1	C. adhaesivum	Veficolin	Ficolin lectin family, Veficolin subfamily	toxin activity [GO:0090729]	Varanus komodoensis (Komodo dragon)
TRINITY_DN42440_c1_g1_i1.p1	C. adhaesivum	Veficolin	Ficolin lectin family, Veficolin subfamily	toxin activity [GO:0090729]	Varanus komodoensis (Komodo dragon)
TRINITY_DN5317_c0_g1_i12.p1	C. adhaesivum	Veficolin	Ficolin lectin family, Veficolin subfamily	toxin activity [GO:0090729]	Varanus komodoensis (Komodo dragon)
TRINITY_DN3933_c1_g1_i7.p1	C. adhaesivum	Veficolin	Ficolin lectin family, Veficolin subfamily	toxin activity [GO:0090729]	Varanus komodoensis (Komodo dragon)
TRINITY_DN22682_c0_g1_i9.p1	C. adhaesivum	Veficolin	Ficolin lectin family, Veficolin subfamily	toxin activity [GO:0090729]	Varanus komodoensis (Komodo dragon)
TRINITY_DN2752_c0_g1_i11.p1	C. adhaesivum	Veficolin	Ficolin lectin family, Veficolin subfamily	toxin activity [GO:0090729]	Varanus komodoensis (Komodo dragon)
TRINITY_DN73082_c0_g1_i4.p1	C. adhaesivum	Veficolin	Ficolin lectin family, Veficolin subfamily	toxin activity [GO:0090729]	Varanus komodoensis (Komodo dragon)
TRINITY_DN1094_c2_g2_i1.p1	C. adhaesivum	Veficolin	Ficolin lectin family, Veficolin subfamily	toxin activity [GO:0090729]	Varanus komodoensis (Komodo dragon)
TRINITY_DN103692_c0_g2_i1.p1	C. adhaesivum	Venom allergen	CRISP family		Solenopsis invicta (Red imported fire ant) (Solenopsis wagneri)
TRINITY_DN1162_c1_g1_i3.p1	C. adhaesivum	Venom allergen	CRISP family		Solenopsis richteri (Black imported fire ant)
TRINITY_DN4224_c0_g1_i6.p1	C. adhaesivum	Venom factor	Venom complement C3 homolog family	endopeptidase inhibitor activity	Crotalus adamanteus (Eastern diamondback rattlesnake)
TRINITY_DN10481_c0_g1_i21.p1	C. adhaesivum	Venom factor	Venom complement C3 homolog family	endopeptidase inhibitor activity	Crotalus adamanteus (Eastern diamondback rattlesnake)
TRINITY_DN1432_c1_g1_i6.p1	C. adhaesivum	Venom factor	Venom complement C3 homolog family	endopeptidase inhibitor activity	Crotalus adamanteus (Eastern diamondback rattlesnake)
TRINITY_DN7908_c0_g1_i2.p1	C. adhaesivum	Venom metalloproteinase (M12B) family, P-I subfamily		metalloendopeptidase activity	Agkistrodon contortrix laticinctus (Broad-banded copperhead) (Agkistrodon mokasen laticinctus)
TRINITY_DN27368_c0_g2_i5.p1	C. adhaesivum	Venom metalloproteinase (M12B) family, P-I subfamily		metalloendopeptidase activity	Calloselasma rhodostoma (Malayan pit viper) (Agkistrodon rhodostoma)
TRINITY_DN17152_c0_g1_i4.p1	C. adhaesivum	Venom peptide isomerase heavy chain	Peptidase S1 family	serine-type endopeptidase activity	Agelenopsis aperta (North American funnel-web spider) (Agelenopsis gertschi)
TRINITY_DN1125_c0_g1_i10.p1	C. adhaesivum	Venom peptide isomerase heavy chain	Peptidase S1 family	serine-type endopeptidase activity	Agelenopsis aperta (North American funnel-web spider) (Agelenopsis gertschi)
TRINITY_DN1125_c0_g1_i12.p1	C. adhaesivum	Venom peptide isomerase heavy chain	Peptidase S1 family	serine-type endopeptidase activity	Agelenopsis aperta (North American funnel-web spider) (Agelenopsis gertschi)
TRINITY_DN4982_c0_g1_i12.p2	C. adhaesivum	Venom peptide isomerase heavy chain	Peptidase S1 family	serine-type endopeptidase activity	Agelenopsis aperta (North American funnel-web spider) (Agelenopsis gertschi)
TRINITY_DN4982_c0_g1_i21.p1	C. adhaesivum	Venom peptide isomerase heavy chain	Peptidase S1 family	serine-type endopeptidase activity	Agelenopsis aperta (North American funnel-web spider) (Agelenopsis gertschi)
TRINITY_DN10168_c0_g1_i1.p1	C. adhaesivum	Venom peptide isomerase heavy chain	Peptidase S1 family	serine-type endopeptidase activity	Agelenopsis aperta (North American funnel-web spider) (Agelenopsis gertschi)
TRINITY_DN10168_c0_g1_i2.p1	C. adhaesivum	Venom peptide isomerase heavy chain	Peptidase S1 family	serine-type endopeptidase activity	Agelenopsis aperta (North American funnel-web spider) (Agelenopsis gertschi)
TRINITY_DN10168_c0_g1_i4.p1	C. adhaesivum	Venom peptide isomerase heavy chain	Peptidase S1 family	serine-type endopeptidase activity	Agelenopsis aperta (North American funnel-web spider) (Agelenopsis gertschi)
TRINITY_DN1840_c0_g1_i2.p1	C. adhaesivum	Venom peptide isomerase heavy chain	Peptidase S1 family	serine-type endopeptidase activity	Agelenopsis aperta (North American funnel-web spider) (Agelenopsis gertschi)
TRINITY_DN52820_c1_g1_i2.p1	C. adhaesivum	Venom peptide isomerase heavy chain	Peptidase S1 family	serine-type endopeptidase activity	Agelenopsis aperta (North American funnel-web spider) (Agelenopsis gertschi)
TRINITY_DN162_c1_g2_i5.p1	C. adhaesivum	Venom peptide isomerase heavy chain	Peptidase S1 family	serine-type endopeptidase activity	Agelenopsis aperta (North American funnel-web spider) (Agelenopsis gertschi)
TRINITY_DN162_c1_g2_i4.p1	C. adhaesivum	Venom peptide isomerase heavy chain	Peptidase S1 family	serine-type endopeptidase activity	Agelenopsis aperta (North American funnel-web spider) (Agelenopsis gertschi)
TRINITY_DN1125_c0_g1_i11.p1	C. adhaesivum	Venom peptide isomerase heavy chain	Peptidase S1 family	serine-type endopeptidase activity	Agelenopsis aperta (North American funnel-web spider) (Agelenopsis gertschi)
TRINITY_DN162_c1_g2_i1.p1	C. adhaesivum	Venom peptide isomerase heavy chain	Peptidase S1 family	serine-type endopeptidase activity	Agelenopsis aperta (North American funnel-web spider) (Agelenopsis gertschi)
TRINITY_DN162_c1_g2_i8.p1	C. adhaesivum	Venom peptide isomerase heavy chain	Peptidase S1 family	serine-type endopeptidase activity	Agelenopsis aperta (North American funnel-web spider) (Agelenopsis gertschi)
TRINITY_DN7811_c0_g1_i33.p1	C. adhaesivum	Venom peptide isomerase heavy chain	Peptidase S1 family	serine-type endopeptidase activity	Agelenopsis aperta (North American funnel-web spider) (Agelenopsis gertschi)
TRINITY_DN16_c1_g1_i11.p1	C. adhaesivum	Venom peptide isomerase heavy chain	Peptidase S1 family	serine-type endopeptidase activity	Agelenopsis aperta (North American funnel-web spider) (Agelenopsis gertschi)
TRINITY_DN4588_c2_g2_i3.p1	C. adhaesivum	Venom protease	Peptidase S1 family	serine-type endopeptidase activity	Bombus pensylvanicus (American bumblebee) (Apis pensylvanica)
TRINITY_DN3042_c0_g1_i6.p1	C. adhaesivum	Venom protease	Peptidase S1 family	serine-type endopeptidase activity	Bombus pensylvanicus (American bumblebee) (Apis pensylvanica)
TRINITY_DN248517_c0_g1_i1.p1	C. adhaesivum	Venom protease	Peptidase S1 family	serine-type endopeptidase activity	Bombus pensylvanicus (American bumblebee) (Apis pensylvanica)
TRINITY_DN21308_c0_g1_i2.p3	C. adhaesivum	Venom protease	Peptidase S1 family	serine-type endopeptidase activity	Bombus pensylvanicus (American bumblebee) (Apis pensylvanica)
TRINITY_DN5711_c0_g2_i3.p1	C. adhaesivum	Venom protease	Peptidase S1 family	serine-type endopeptidase activity	Bombus pensylvanicus (American bumblebee) (Apis pensylvanica)
TRINITY_DN7573_c0_g4_i1.p1	C. adhaesivum	Venom protease	Peptidase S1 family	serine-type endopeptidase activity	Bombus pensylvanicus (American bumblebee) (Apis pensylvanica)
TRINITY_DN6596_c0_g2_i1.p1	C. adhaesivum	Venom protein 302	Venom protein 302	insulin-like growth factor binding	Lychas mucronatus (Chinese swimming scorpion)
TRINITY_DN353_c5_g1_i2.p1	C. adhaesivum	Venom prothrombin activator	Peptidase S1 family, Snake venom subfamily	calcium ion binding [GO:0005509]; peptidase activator activity [GO:0016504]; serine-type endopeptidase activity [GO:0004252]; toxin activity [GO:0090729]	Demansia vestigiata (Lesser black whip snake) (Demansia atra)
TRINITY_DN15927_c0_g1_i2.p1	C. adhaesivum	Venom prothrombin activator	Peptidase S1 family, Snake venom subfamily	calcium ion binding [GO:0005509]; peptidase activator activity [GO:0016504]; serine-type endopeptidase activity [GO:0004252]; toxin activity [GO:0090729]	Demansia vestigiata (Lesser black whip snake) (Demansia atra)
TRINITY_DN2927_c1_g2_i5.p1	C. adhaesivum	Venom prothrombin activator	Peptidase S1 family, Snake venom subfamily	calcium ion binding [GO:0005509]; peptidase activator activity [GO:0016504]; serine-type endopeptidase activity [GO:0004252]; toxin activity [GO:0090729]	Demansia vestigiata (Lesser black whip snake) (Demansia atra)
TRINITY_DN1518_c0_g1_i20.p1	C. adhaesivum	Venom prothrombin activator	Peptidase S1 family, Snake venom subfamily	calcium ion binding [GO:0005509]; peptidase activator activity [GO:0016504]; serine-type endopeptidase activity [GO:0004252]; toxin activity [GO:0090729]	Demansia vestigiata (Lesser black whip snake) (Demansia atra)
TRINITY_DN890_c0_g1_i1.p1	C. adhaesivum	Venom prothrombin activator	Peptidase S1 family, Snake venom subfamily	calcium ion binding [GO:0005509]; peptidase activator activity [GO:0016504]; serine-type endopeptidase activity [GO:0004252]; toxin activity [GO:0090729]	Demansia vestigiata (Lesser black whip snake) (Demansia atra)
TRINITY_DN951_c0_g2_i11.p1	C. adhaesivum	Venom prothrombin activator	Peptidase S1 family, Snake venom subfamily	calcium ion binding [GO:0005509]; peptidase activator activity [GO:0016504]; serine-type endopeptidase activity [GO:0004252]; toxin activity [GO:0090729]	Demansia vestigiata (Lesser black whip snake) (Demansia atra)
TRINITY_DN20900_c0_g1_i2.p1	C. adhaesivum	Venom prothrombin activator	Peptidase S1 family, Snake venom subfamily	calcium ion binding [GO:0005509]; peptidase activator activity [GO:0016504]; serine-type endopeptidase activity [GO:0004252]; toxin activity [GO:0090729]	Demansia vestigiata (Lesser black whip snake) (Demansia atra)
TRINITY_DN19500_c0_g1_i4.p1	C. adhaesivum	Venom prothrombin activator	Peptidase S1 family, Snake venom subfamily	calcium ion binding [GO:0005509]; peptidase activator activity [GO:0016504]; serine-type endopeptidase activity [GO:0004252]; toxin activity [GO:0090729]	Demansia vestigiata (Lesser black whip snake) (Demansia atra)
TRINITY_DN33132_c3_g2_i1.p1	C. adhaesivum	Venom prothrombin activator	Peptidase S1 family, Snake venom subfamily	calcium ion binding [GO:0005509]; peptidase activator activity [GO:0016504]; serine-type endopeptidase activity [GO:0004252]; toxin activity [GO:0090729]	Demansia vestigiata (Lesser black whip snake) (Demansia atra)
TRINITY_DN33670_c0_g1_i12.p1	C. adhaesivum	Venom prothrombin activator	Peptidase S1 family, Snake venom subfamily	calcium ion binding [GO:0005509]; peptidase activator activity [GO:0016504]; serine-type endopeptidase activity [GO:0004252]; toxin activity [GO:0090729]	Demansia vestigiata (Lesser black whip snake) (Demansia atra)
TRINITY_DN79314_c0_g1_i1.p1	C. adhaesivum	Venom prothrombin activator	Peptidase S1 family, Snake venom subfamily	calcium ion binding [GO:0005509]; peptidase activator activity [GO:0016504]; serine-type endopeptidase activity [GO:0004252]; toxin activity [GO:0090729]	Demansia vestigiata (Lesser black whip snake) (Demansia atra)
TRINITY_DN92007_c0_g1_i1.p1	C. adhaesivum	Venom prothrombin activator	Peptidase S1 family, Snake venom subfamily	calcium ion binding [GO:0005509]; peptidase activator activity [GO:0016504]; serine-type endopeptidase activity [GO:0004252]; toxin activity [GO:0090729]	Demansia vestigiata (Lesser black whip snake) (Demansia atra)
TRINITY_DN2484_c0_g1_i3.p1	C. adhaesivum	Venom prothrombin activator	Peptidase S1 family, Snake venom subfamily	calcium ion binding [GO:0005509]; peptidase activator activity [GO:0016504]; serine-type endopeptidase activity [GO:0004252]; toxin activity [GO:0090729]	Demansia vestigiata (Lesser black whip snake) (Demansia atra)
TRINITY_DN1633_c0_g1_i13.p1	C. adhaesivum	Venom prothrombin activator	Peptidase S1 family, Snake venom subfamily	calcium ion binding [GO:0005509]; peptidase activator activity [GO:0016504]; serine-type endopeptidase activity [GO:0004252]	Notechis scutatus scutatus (Mainland tiger snake) (Common tiger snake)
TRINITY_DN267_c0_g1_i14.p1	C. adhaesivum	Venom prothrombin activator	Peptidase S1 family, Snake venom subfamily	calcium ion binding [GO:0005509]; peptidase activator activity [GO:0016504]; serine-type endopeptidase activity [GO:0004252]	Notechis scutatus scutatus (Mainland tiger snake) (Common tiger snake)
TRINITY_DN267_c0_g1_i17.p1	C. adhaesivum	Venom prothrombin activator	Peptidase S1 family, Snake venom subfamily	calcium ion binding [GO:0005509]; peptidase activator activity [GO:0016504]; serine-type endopeptidase activity [GO:0004252]	Notechis scutatus scutatus (Mainland tiger snake) (Common tiger snake)
TRINITY_DN267_c0_g1_i29.p1	C. adhaesivum	Venom prothrombin activator	Peptidase S1 family, Snake venom subfamily	calcium ion binding [GO:0005509]; peptidase activator activity [GO:0016504]; serine-type endopeptidase activity [GO:0004252]	Notechis scutatus scutatus (Mainland tiger snake) (Common tiger snake)
TRINITY_DN5133_c0_g1_i6.p1	C. adhaesivum	Venom prothrombin activator	Peptidase S1 family, Snake venom subfamily	calcium ion binding [GO:0005509]; peptidase activator activity [GO:0016504]; serine-type endopeptidase activity [GO:0004252]	Notechis scutatus scutatus (Mainland tiger snake) (Common tiger snake)
TRINITY_DN28830_c1_g3_i1.p1	C. adhaesivum	Venom prothrombin activator	Peptidase S1 family, Snake venom subfamily	calcium ion binding [GO:0005509]; peptidase activator activity [GO:0016504]; serine-type endopeptidase activity [GO:0004252]	Oxyuranus microlepidotus (Inland taipan) (Diemenia microlepidota)
TRINITY_DN15330_c0_g1_i3.p1	C. adhaesivum	Venom prothrombin activator	Peptidase S1 family, Snake venom subfamily	calcium ion binding [GO:0005509]; peptidase activator activity [GO:0016504]; serine-type endopeptidase activity [GO:0004252]	Oxyuranus scutellatus (Coastal taipan)
TRINITY_DN18722_c0_g1_i2.p1	C. adhaesivum	Venom prothrombin activator	Peptidase S1 family, Snake venom subfamily	calcium ion binding [GO:0005509]; peptidase activator activity [GO:0016504]; serine-type endopeptidase activity [GO:0004252]	Pseudechis porphyriacus (Red-bellied black snake)
TRINITY_DN4175_c2_g2_i2.p1	C. adhaesivum	Venom prothrombin activator	Peptidase S1 family, Snake venom subfamily	calcium ion binding [GO:0005509]; peptidase activator activity [GO:0016504]; serine-type endopeptidase activity [GO:0004252]	Pseudechis porphyriacus (Red-bellied black snake)
TRINITY_DN3013_c2_g1_i2.p1	C. adhaesivum	Venom prothrombin activator	Peptidase S1 family, Snake venom subfamily	calcium ion binding [GO:0005509]; peptidase activator activity [GO:0016504]; serine-type endopeptidase activity [GO:0004252]	Pseudechis porphyriacus (Red-bellied black snake)
TRINITY_DN6380_c0_g1_i36.p1	C. adhaesivum	Venom prothrombin activator	Multicopper oxidase family	copper ion binding [GO:0005507]; peptidase activator activity [GO:0016504]; toxin activity [GO:0090729]	Pseudonaja textilis (Eastern brown snake)
TRINITY_DN6380_c0_g1_i6.p1	C. adhaesivum	Venom prothrombin activator	Peptidase S1 family, Snake venom subfamily	calcium ion binding [GO:0005509]; peptidase activator activity [GO:0016504]; serine-type endopeptidase activity [GO:0004252]	Pseudonaja textilis (Eastern brown snake)
TRINITY_DN3042_c0_g3_i1.p1	C. adhaesivum	Venom serine carboxypeptidase	Peptidase S10 family	serine-type carboxypeptidase activity	Apis mellifera (Honeybee)
TRINITY_DN7811_c0_g1_i7.p1	C. adhaesivum	Venom serine carboxypeptidase	Peptidase S10 family	serine-type carboxypeptidase activity	Apis mellifera (Honeybee)
TRINITY_DN64589_c0_g1_i1.p1	C. adhaesivum	Venom serine carboxypeptidase	Peptidase S10 family	serine-type carboxypeptidase activity	Apis mellifera (Honeybee)
TRINITY_DN22796_c1_g1_i3.p1	C. adhaesivum	Venom serine carboxypeptidase	Peptidase S10 family	serine-type carboxypeptidase activity	Apis mellifera (Honeybee)
TRINITY_DN628_c1_g1_i7.p1	C. adhaesivum	Venom serine carboxypeptidase	Peptidase S10 family	serine-type carboxypeptidase activity	Apis mellifera (Honeybee)
TRINITY_DN12779_c1_g1_i3.p1	C. adhaesivum	Venom serine carboxypeptidase	Peptidase S10 family	serine-type carboxypeptidase activity	Apis mellifera (Honeybee)
TRINITY_DN600_c0_g1_i13.p1	C. adhaesivum	Venom serine carboxypeptidase	Peptidase S10 family	serine-type carboxypeptidase activity	Apis mellifera (Honeybee)
TRINITY_DN628_c1_g1_i15.p1	C. adhaesivum	Venom serine protease	Peptidase S1 family, CLIP subfamily	peptidase activator activity [GO:0016504]; serine-type endopeptidase activity [GO:0004252]	Bombus ignitus (Bumblebee)
TRINITY_DN3042_c0_g1_i11.p1	C. adhaesivum	Venom serine protease	Peptidase S1 family, CLIP subfamily	peptidase activator activity [GO:0016504]; serine-type endopeptidase activity [GO:0004252]	Bombus ignitus (Bumblebee)
TRINITY_DN6068_c0_g1_i2.p1	C. adhaesivum	Venom serine protease	Peptidase S1 family, CLIP subfamily	peptidase activator activity [GO:0016504]; serine-type endopeptidase activity [GO:0004252]	Bombus ignitus (Bumblebee)
TRINITY_DN3042_c0_g1_i1.p1	C. adhaesivum	Venom serine protease	Peptidase S1 family, CLIP subfamily	peptidase activator activity [GO:0016504]; serine-type endopeptidase activity [GO:0004252]	Bombus ignitus (Bumblebee)
TRINITY_DN3042_c0_g1_i4.p1	C. adhaesivum	Venom serine protease	Peptidase S1 family, CLIP subfamily	peptidase activator activity [GO:0016504]; serine-type endopeptidase activity [GO:0004252]	Bombus ignitus (Bumblebee)
TRINITY_DN3042_c0_g1_i7.p1	C. adhaesivum	Venom serine protease	Peptidase S1 family, CLIP subfamily	peptidase activator activity [GO:0016504]; serine-type endopeptidase activity [GO:0004252]	Bombus ignitus (Bumblebee)
TRINITY_DN11071_c0_g1_i1.p1	C. adhaesivum	Zinc metalloproteinase/disintegrin-like (M12B)	Venom metalloproteinase (M12B) family, P-III subfamily, P-IIIa sub-subfamily	metalloendopeptidase activity	Bothrops atrox (Barba amarilla) (Fer-de-lance)
TRINITY_DN4819_c0_g1_i12.p1	C. adhaesivum	Zinc metalloproteinase/disintegrin-like (M12B)	Venom metalloproteinase (M12B) family, P-III subfamily, P-IIIa sub-subfamily	metalloendopeptidase activity	Bothrops jararaca (Jararaca) (Bothrops jajaraca)
TRINITY_DN21792_c0_g1_i31.p1	C. adhaesivum	Zinc metalloproteinase/disintegrin-like (M12B)	Venom metalloproteinase (M12B) family, P-III subfamily	metalloendopeptidase activity	Drysdalia coronoides (White-lipped snake) (Hoplocephalus coronoides)
TRINITY_DN3962_c0_g1_i9.p1	C. adhaesivum	Zinc metalloproteinase/disintegrin-like (M12B)	Venom metalloproteinase (M12B) family, P-II subfamily, P-IIa sub-subfamily	metalloendopeptidase activity	Gloydius halys (Chinese water mocassin) (Agkistrodon halys)
TRINITY_DN5356_c1_g1_i7.p1	C. adhaesivum	Zinc metalloproteinase/disintegrin-like (M12B)	Venom metalloproteinase (M12B) family, P-III subfamily, P-IIIb sub-subfamily	metalloendopeptidase activity	Protobothrops flavoviridis (Habu) (Trimeresurus flavoviridis)
TRINITY_DN5465_c0_g1_i3.p1	C. adhaesivum	Zinc metalloproteinase/disintegrin-like (M12B)	Venom metalloproteinase (M12B) family, P-III subfamily, P-IIIa sub-subfamily	metalloendopeptidase activity	Trimeresurus stejnegeri (Chinese green tree viper) (Viridovipera stejnegeri)
TRINITY_DN12082_c1_g1_i3.p1	C. adhaesivum	Zinc metalloproteinase/disintegrin-like (M12B)	Venom metalloproteinase (M12B) family, P-III subfamily, P-IIIc sub-subfamily	metalloendopeptidase activity	Trimeresurus stejnegeri (Chinese green tree viper) (Viridovipera stejnegeri)
comp295518_c0_seq1.p1	Hs. crispa	A.superbus venom factor 1	Venom complement C3 homolog family	endopeptidase inhibitor activity [GO:0004866]; metal ion binding [GO:0046872]; toxin activity [GO:0090729]	Austrelaps superbus (Lowland copperhead snake) (Hoplocephalus superbus)
comp174862_c0_seq1.p2	Hs. crispa	Astacin-like metalloprotease toxin 1	Peptidase family M12A	metalloendopeptidase activity [GO:0004222]; toxin activity [GO:0090729]; zinc ion binding [GO:0008270]	Loxosceles intermedia (Brown spider)
comp305985_c0_seq5.p2	Hs. crispa	Astacin-like metalloprotease toxin 1	Peptidase family M12A	metalloendopeptidase activity [GO:0004222]; toxin activity [GO:0090729]; zinc ion binding [GO:0008270]	Loxosceles intermedia (Brown spider)
comp306257_c0_seq1.p1	Hs. crispa	Astacin-like metalloprotease toxin 1	Peptidase family M12A	metalloendopeptidase activity [GO:0004222]; toxin activity [GO:0090729]; zinc ion binding [GO:0008270]	Loxosceles intermedia (Brown spider)
comp298789_c0_seq1.p1	Hs. crispa	Astacin-like metalloprotease toxin 1	Peptidase family M12A	metalloendopeptidase activity [GO:0004222]; toxin activity [GO:0090729]; zinc ion binding [GO:0008270]	Loxosceles intermedia (Brown spider)
comp280521_c0_seq1.p1	Hs. crispa	Astacin-like metalloprotease toxin 1	Peptidase family M12A	metalloendopeptidase activity [GO:0004222]; toxin activity [GO:0090729]; zinc ion binding [GO:0008270]	Loxosceles intermedia (Brown spider)
comp295995_c0_seq3.p1	Hs. crispa	Astacin-like metalloprotease toxin 1	Peptidase family M12A	metalloendopeptidase activity [GO:0004222]; toxin activity [GO:0090729]; zinc ion binding [GO:0008270]	Loxosceles intermedia (Brown spider)
comp309231_c0_seq1.p1	Hs. crispa	Astacin-like metalloprotease toxin 2	Peptidase family M12A	metalloendopeptidase activity [GO:0004222]; toxin activity [GO:0090729]; zinc ion binding [GO:0008270]	Loxosceles intermedia (Brown spider)
comp301113_c1_seq1.p1	Hs. crispa	Astacin-like metalloprotease toxin 2	Peptidase family M12A	metalloendopeptidase activity [GO:0004222]; toxin activity [GO:0090729]; zinc ion binding [GO:0008270]	Loxosceles intermedia (Brown spider)
comp308232_c0_seq2.p1	Hs. crispa	Astacin-like metalloprotease toxin 2	Peptidase family M12A	metalloendopeptidase activity [GO:0004222]; toxin activity [GO:0090729]; zinc ion binding [GO:0008270]	Loxosceles intermedia (Brown spider)
comp309761_c0_seq3.p1	Hs. crispa	Astacin-like metalloprotease toxin 3	Peptidase family M12A	metalloendopeptidase activity [GO:0004222]; toxin activity [GO:0090729]; zinc ion binding [GO:0008270]	Loxosceles intermedia (Brown spider)
comp309761_c0_seq4.p1	Hs. crispa	Astacin-like metalloprotease toxin 3	Peptidase family M12A	metalloendopeptidase activity [GO:0004222]; toxin activity [GO:0090729]; zinc ion binding [GO:0008270]	Loxosceles intermedia (Brown spider)
comp310825_c1_seq1.p1	Hs. crispa	Astacin-like metalloprotease toxin 3	Peptidase family M12A	metalloendopeptidase activity [GO:0004222]; toxin activity [GO:0090729]; zinc ion binding [GO:0008270]	Loxosceles intermedia (Brown spider)
comp309553_c0_seq13.p1	Hs. crispa	Astacin-like metalloprotease toxin 5 (EC 3.4.24.-) (Loxosceles astacin-like protease 5) (LALP5) (Fragment)		metalloendopeptidase activity [GO:0004222]; toxin activity [GO:0090729]; zinc ion binding [GO:0008270]	Loxosceles gaucho (Spider)
comp308628_c5_seq1.p1	Hs. crispa	Basic phospholipase A2 S6-45	Phospholipase A2 family, Group I subfamily, D49 sub-subfamily	calcium ion binding [GO:0005509]; phospholipase A2 activity [GO:0004623]; toxin activity [GO:0090729]	Austrelaps superbus (Lowland copperhead snake) (Hoplocephalus superbus)
comp311108_c0_seq14.p1	Hs. crispa	Blarina toxin	Peptidase S1 family, Kallikrein subfamily	serine-type endopeptidase activity [GO:0004252]; toxin activity [GO:0090729]	Blarina brevicauda (Northern short-tailed shrew)
comp263804_c0_seq1.p1	Hs. crispa	Blarina toxin	Peptidase S1 family, Kallikrein subfamily	serine-type endopeptidase activity [GO:0004252]; toxin activity [GO:0090729]	Blarina brevicauda (Northern short-tailed shrew)
comp306129_c2_seq11.p1	Hs. crispa	Blarina toxin	Peptidase S1 family, Kallikrein subfamily	serine-type endopeptidase activity [GO:0004252]; toxin activity [GO:0090729]	Blarina brevicauda (Northern short-tailed shrew)
comp307480_c0_seq1.p1	Hs. crispa	Coagulation factor V	Multicopper oxidase family	copper ion binding [GO:0005507]; peptidase activator activity [GO:0016504]; toxin activity [GO:0090729]	Pseudonaja textilis (Eastern brown snake)
comp276343_c1_seq1.p1	Hs. crispa	Coagulation factor V	Multicopper oxidase family	copper ion binding [GO:0005507]; peptidase activator activity [GO:0016504]; toxin activity [GO:0090729]	Pseudonaja textilis (Eastern brown snake)
comp310174_c0_seq1.p1	Hs. crispa	Coagulation factor V	Multicopper oxidase family	copper ion binding [GO:0005507]; peptidase activator activity [GO:0016504]; toxin activity [GO:0090729]	Pseudonaja textilis (Eastern brown snake)
comp302686_c0_seq1.p1	Hs. crispa	Coagulation factor X	Peptidase S1 family, Snake venom subfamily	calcium ion binding [GO:0005509]; peptidase activator activity [GO:0016504]; serine-type endopeptidase activity [GO:0004252]; toxin activity [GO:0090729]	Tropidechis carinatus (Australian rough-scaled snake)
comp306025_c0_seq11.p1	Hs. crispa	Coagulation factor X	Peptidase S1 family, Snake venom subfamily	calcium ion binding [GO:0005509]; peptidase activator activity [GO:0016504]; serine-type endopeptidase activity [GO:0004252]; toxin activity [GO:0090729]	Tropidechis carinatus (Australian rough-scaled snake)
comp311227_c1_seq1.p1	Hs. crispa	Coagulation factor X	Peptidase S1 family, Snake venom subfamily	calcium ion binding [GO:0005509]; peptidase activator activity [GO:0016504]; serine-type endopeptidase activity [GO:0004252]; toxin activity [GO:0090729]	Tropidechis carinatus (Australian rough-scaled snake)
comp308378_c3_seq6.p1	Hs. crispa	Coagulation factor X isoform	Venom complement C3 homolog family	endopeptidase inhibitor activity [GO:0004866]; metal ion binding [GO:0046872]; toxin activity [GO:0090729]	Pseudonaja textilis (Eastern brown snake)
comp524629_c0_seq1.p1	Hs. crispa	Conopeptide P-like superfamily	Conopeptide P-like superfamily	ion channel regulator activity [GO:0099106]; serine-type endopeptidase inhibitor activity [GO:0004867]; toxin activity [GO:0090729]	Gemmula sogodensis (Gem-turris)
comp461475_c0_seq1.p1	Hs. crispa	Conopeptide P-like superfamily	Conopeptide P-like superfamily	ion channel regulator activity [GO:0099106]; serine-type endopeptidase inhibitor activity [GO:0004867]; toxin activity [GO:0090729]	Iotyrris cingulifera (Sea snail) (Pleurotoma cingulifera)
comp301525_c0_seq1.p1	Hs. crispa	Conopeptide P-like superfamily	Conopeptide P-like superfamily	ion channel regulator activity [GO:0099106]; serine-type endopeptidase inhibitor activity [GO:0004867]; toxin activity [GO:0090729]	Iotyrris cingulifera (Sea snail) (Pleurotoma cingulifera)
comp301893_c2_seq1.p1	Hs. crispa	Conopeptide P-like superfamily	Conopeptide P-like superfamily	ion channel regulator activity [GO:0099106]; serine-type endopeptidase inhibitor activity [GO:0004867]; toxin activity [GO:0090729]	Polystira albida (White giant-turris) (Pleurotoma albida)
comp411408_c0_seq1.p1	Hs. crispa	Conopeptide P-like superfamily	Conopeptide P-like superfamily	ion channel regulator activity [GO:0099106]; serine-type endopeptidase inhibitor activity [GO:0004867]; toxin activity [GO:0090729]	Polystira albida (White giant-turris) (Pleurotoma albida)
comp311245_c0_seq2.p1	Hs. crispa	Crassicorin-I (BDS-like antimicrobial peptide)	Sea anemone type 3 (BDS) potassium channel toxin family	ion channel inhibitor activity [GO:0008200]; toxin activity [GO:0090729]	Urticina crassicornis (Mottled anemone) (Tealia crassicornis)
comp306311_c0_seq1.p1	Hs. crispa	C-type lectin	True venom lectin family	carbohydrate binding [GO:0030246]; metal ion binding [GO:0046872]	Bungarus fasciatus (Banded krait) (Pseudoboa fasciata)
comp304383_c0_seq1.p1	Hs. crispa	C-type lectin	True venom lectin family	carbohydrate binding [GO:0030246]; metal ion binding [GO:0046872]; toxin activity [GO:0090729]	Cerberus rynchops (Dog-faced water snake)
comp289681_c0_seq1.p1	Hs. crispa	C-type lectin	True venom lectin family	carbohydrate binding [GO:0030246]; metal ion binding [GO:0046872]	Erythrolamprus poecilogyrus (Water snake) (Liophis poecilogyrus)
comp309362_c0_seq10.p1	Hs. crispa	Cystatin-2	Cystatin family	cysteine-type endopeptidase inhibitor activity [GO:0004869]	Crotalus adamanteus (Eastern diamondback rattlesnake)
comp312824_c0_seq1.p1	Hs. crispa	Cysteine-rich venom protein	CRISP family	calcium channel regulator activity [GO:0005246]; toxin activity [GO:0090729]	Philodryas olfersii (Green snake)
comp298958_c0_seq1.p1	Hs. crispa	Cysteine-rich venom protein pseudechetoxin-like	CRISP family	ion channel regulator activity [GO:0099106]; toxin activity [GO:0090729]	Notechis scutatus scutatus (Mainland tiger snake) (Common tiger snake)
comp309349_c2_seq8.p1	Hs. crispa	Cysteine-rich venom protein tigrin	CRISP family		Rhabdophis tigrinus tigrinus (Tiger keelback snake)
comp296737_c0_seq2.p1	Hs. crispa	Cysteine-rich venom protein tigrin	CRISP family		Rhabdophis tigrinus tigrinus (Tiger keelback snake)
comp299992_c0_seq2.p1	Hs. crispa	DELTA-actitoxin-Aeq1b	Actinoporin family, Sea anemone subfamily	channel activity [GO:0015267]; toxin activity [GO:0090729]	Actinia equina (Beadlet anemone)
comp176247_c0_seq1.p1	Hs. crispa	DELTA-actitoxin-Aeq1b	Actinoporin family, Sea anemone subfamily	channel activity [GO:0015267]; toxin activity [GO:0090729]	Actinia equina (Beadlet anemone)
comp241777_c0_seq1.p1	Hs. crispa	Delta-actitoxin-Amc2a (Delta-AITX-Amc2a) (Peptide toxin Am II) (Peptide toxin Am-2)	Sea anemone type 3 (BDS) potassium channel toxin family	ion channel inhibitor activity [GO:0008200]; toxin activity [GO:0090729]	Antheopsis maculata (Sea anemone)
comp245722_c0_seq1.p1	Hs. crispa	Delta-actitoxin-Amc3a (Delta-AITX-Amc3a) (Peptide toxin Am III) (Peptide toxin Am-3)	Sea anemone sodium channel inhibitory toxin family, Type I subfamily	sodium channel regulator activity [GO:0017080]; toxin activity [GO:0090729]	Antheopsis maculata (Sea anemone)
comp299992_c0_seq3.p1	Hs. crispa	DELTA-actitoxin-Ate1a (DELTA-AITX-Ate1a) (Cytolysin tenebrosin-C)	Actinoporin family, Sea anemone subfamily	channel activity [GO:0015267]; toxin activity [GO:0090729]	Actinia tenebrosa (Australian red waratah sea anemone)
comp304578_c0_seq3.p1	Hs. crispa	DELTA-alicitoxin-Pse2b (DELTA-ALTX-Pse2b) (Toxin PsTX-60B) (PTX60B)	MAC/Perforin	toxin activity [GO:0090729]	Phyllodiscus semoni (Night anemone)
comp241948_c0_seq1.p1	Hs. crispa	DELTA-sagatoxin-Srs1a	Actinoporin family, Sea anemone subfamily	channel activity [GO:0015267]; toxin activity [GO:0090729]	Sagartia rosea (Sea anemone)
comp307050_c0_seq1.p1	Hs. crispa	Galactose-specific lectin nattectin (CTL)	True venom lectin family	carbohydrate binding [GO:0030246]; metal ion binding [GO:0046872]; toxin activity [GO:0090729]	Thalassophryne nattereri (Copper Joe toadfish)
comp301228_c0_seq1.p1	Hs. crispa	Hyaluronidase	Glycosyl hydrolase 56 family	hyalurononglucosaminidase activity [GO:0004415]	Crotalus adamanteus (Eastern diamondback rattlesnake)
comp242165_c0_seq1.p2	Hs. crispa	Kappa-actitoxin-Avd4a (Kappa-AITX-Avd4a) (Antihypertensive protein BDS-1) (Blood depressing substance 1) (BDS-1)	Venom Kunitz-type family, Sea anemone type 2 potassium channel toxin subfamily	potassium channel regulator activity [GO:0015459]; serine-type endopeptidase inhibitor activity [GO:0004867]; toxin activity [GO:0090729]	Anemonia viridis (Snakelocks anemone)
comp304134_c0_seq1.p1	Hs. crispa	Kunitz-type serine protease inhibitor bitisilin-3	Venom Kunitz-type family	serine-type endopeptidase inhibitor activity [GO:0004867]	Bitis gabonica (Gaboon adder) (Gaboon viper)
comp270522_c0_seq1.p1	Hs. crispa	L-amino-acid oxidase	Flavin monoamine oxidase family, FIG1 subfamily	DNA binding [GO:0003677]; flavin adenine dinucleotide binding [GO:0050660]; L-amino-acid oxidase activity [GO:0001716]; L-lysine oxidase activity [GO:0050029]; L-phenylalaine oxidase activity [GO:0106329]; toxin activity [GO:0090729]	Ophiophagus hannah (King cobra) (Naja hannah)
comp168384_c1_seq1.p1	Hs. crispa	Natterin-4	Natterin family	hydrolase activity [GO:0016787]; toxin activity [GO:0090729]	Thalassophryne nattereri (Copper Joe toadfish)
comp275463_c0_seq2.p1	Hs. crispa	Natterin-4	True venom lectin family	carbohydrate binding [GO:0030246]; metal ion binding [GO:0046872]; toxin activity [GO:0090729]	Thalassophryne nattereri (Copper Joe toadfish)
comp325824_c0_seq1.p1	Hs. crispa	Natterin-4	True venom lectin family	carbohydrate binding [GO:0030246]; metal ion binding [GO:0046872]; toxin activity [GO:0090729]	Thalassophryne nattereri (Copper Joe toadfish)
comp299948_c0_seq1.p1	Hs. crispa	Natterin-4	True venom lectin family	carbohydrate binding [GO:0030246]; metal ion binding [GO:0046872]; toxin activity [GO:0090729]	Thalassophryne nattereri (Copper Joe toadfish)
comp294308_c0_seq1.p1	Hs. crispa	Nematocyst expressed protein 6	Peptidase family M12A	metalloendopeptidase activity [GO:0004222]; toxin activity [GO:0090729]; zinc ion binding [GO:0008270]	Nematostella vectensis (Starlet sea anemone)
comp308802_c0_seq5.p1	Hs. crispa	Nematocyst expressed protein 6	Peptidase family M12A	metalloendopeptidase activity [GO:0004222]; toxin activity [GO:0090729]; zinc ion binding [GO:0008270]	Nematostella vectensis (Starlet sea anemone)
comp162114_c0_seq1.p1	Hs. crispa	Nematocyst expressed protein 6	Peptidase family M12A	metalloendopeptidase activity [GO:0004222]; toxin activity [GO:0090729]; zinc ion binding [GO:0008270]	Nematostella vectensis (Starlet sea anemone)
comp283080_c0_seq2.p1	Hs. crispa	Nematocyst expressed protein 6	Peptidase family M12A	metalloendopeptidase activity [GO:0004222]; toxin activity [GO:0090729]; zinc ion binding [GO:0008270]	Nematostella vectensis (Starlet sea anemone)
comp312859_c0_seq1.p1	Hs. crispa	Nematocyst expressed protein 6	Peptidase family M12A	metalloendopeptidase activity [GO:0004222]; toxin activity [GO:0090729]; zinc ion binding [GO:0008270]	Nematostella vectensis (Starlet sea anemone)
comp301811_c0_seq1.p1	Hs. crispa	Nematocyst expressed protein 6	Peptidase family M12A	metalloendopeptidase activity [GO:0004222]; toxin activity [GO:0090729]; zinc ion binding [GO:0008270]	Nematostella vectensis (Starlet sea anemone)
comp308447_c4_seq12.p1	Hs. crispa	Nematocyst expressed protein 6	Peptidase family M12A	metalloendopeptidase activity [GO:0004222]; toxin activity [GO:0090729]; zinc ion binding [GO:0008270]	Nematostella vectensis (Starlet sea anemone)
comp210994_c0_seq1.p1	Hs. crispa	Nematocyst expressed protein 6	Peptidase family M12A	metalloendopeptidase activity [GO:0004222]; toxin activity [GO:0090729]; zinc ion binding [GO:0008270]	Nematostella vectensis (Starlet sea anemone)
comp276341_c0_seq1.p1	Hs. crispa	Nematocyst expressed protein 6	Peptidase family M12A	metalloendopeptidase activity [GO:0004222]; toxin activity [GO:0090729]; zinc ion binding [GO:0008270]	Nematostella vectensis (Starlet sea anemone)
comp306257_c0_seq2.p1	Hs. crispa	Nematocyst expressed protein 6	Peptidase family M12A	metalloendopeptidase activity [GO:0004222]; toxin activity [GO:0090729]; zinc ion binding [GO:0008270]	Nematostella vectensis (Starlet sea anemone)
comp304391_c0_seq1.p1	Hs. crispa	Nematocyst expressed protein 6	Peptidase family M12A	metalloendopeptidase activity [GO:0004222]; toxin activity [GO:0090729]; zinc ion binding [GO:0008270]	Nematostella vectensis (Starlet sea anemone)
comp310709_c0_seq3.p1	Hs. crispa	Nematocyst expressed protein 6	Peptidase family M12A	metalloendopeptidase activity [GO:0004222]; toxin activity [GO:0090729]; zinc ion binding [GO:0008270]	Nematostella vectensis (Starlet sea anemone)
comp293159_c1_seq1.p1	Hs. crispa	Nematocyst expressed protein 6	Peptidase family M12A	metalloendopeptidase activity [GO:0004222]; toxin activity [GO:0090729]; zinc ion binding [GO:0008270]	Nematostella vectensis (Starlet sea anemone)
comp304587_c0_seq1.p1	Hs. crispa	Nematocyst expressed protein 6	NEP family	toxin activity [GO:0090729]	Nematostella vectensis (Starlet sea anemone)
comp304241_c0_seq1.p1	Hs. crispa	Nematocyst expressed protein 6	NEP family	toxin activity [GO:0090729]	Nematostella vectensis (Starlet sea anemone)
comp276054_c0_seq1.p1	Hs. crispa	OMEGA-stichotoxin-Shd4a (OMEGA-SHTX-Shd4a) (	EGF domain peptide family	toxin activity [GO:0090729]	Stichodactyla S. haddoni (Saddle carpet anemone) (Haddon's sea anemone)
comp298440_c1_seq3.p1	Hs. crispa	Phospholipase A1 1	AB hydrolase superfamily, Lipase family	1-acyl-2-lysophosphatidylserine acylhydrolase activity [GO:0052740]; phosphatidylserine 1-acylhydrolase activity [GO:0052739]; phospholipase A1 activity [GO:0008970]; phospholipase A2 activity [GO:0004623]; triglyceride lipase activity [GO:0004806]	Dolichovespula maculata (Bald-faced hornet) (Vespula maculata)
comp310564_c0_seq2.p1	Hs. crispa	Phospholipase A2 A2-actitoxin-Ucs2a (A2-AITX-Ucs2a)	Phospholipase A2 family	calcium ion binding [GO:0005509]; phospholipase A2 activity [GO:0004623]; toxin activity [GO:0090729]	Urticina crassicornis (Mottled anemone) (Tealia crassicornis)
comp297025_c1_seq3.p1	Hs. crispa	Phospholipase A2 A2-actitoxin-Ucs2a (A2-AITX-Ucs2a)	Phospholipase A2 family	calcium ion binding [GO:0005509]; phospholipase A2 activity [GO:0004623]; toxin activity [GO:0090729]	Urticina crassicornis (Mottled anemone) (Tealia crassicornis)
comp308813_c0_seq1.p1	Hs. crispa	Phospholipase A2 A2-hormotoxin-Apt1a	Phospholipase A2 family	calcium ion binding [GO:0005509]; phospholipase A2 activity [GO:0004623]; toxin activity [GO:0090729]	Adamsia palliata (Cloak anemone) (Adamsia carciniopados)
comp298217_c0_seq1.p1	Hs. crispa	Phospholipase A2 isozymes PA3A/PA3B/PA5 (PLA2) (EC 3.1.1.4) (Phosphatidylcholine 2-acylhydrolase)	Phospholipase A2 family, Group III subfamily	metal ion binding [GO:0046872]; phospholipase A2 activity [GO:0004623]	Heloderma suspectum (Gila monster)
comp309326_c0_seq1.p1	Hs. crispa	PI-actitoxin-Aeq3a (PI-AITX-Aeq3a) (Kunitz-type proteinase inhibitor AEPI-I)	Sea anemone type 3 (BDS) potassium channel toxin family	ion channel inhibitor activity [GO:0008200]; potassium channel regulator activity [GO:0015459]; toxin activity [GO:0090729]	Actinia equina (Beadlet anemone)
comp276833_c0_seq1.p2	Hs. crispa	PI-actitoxin-Aeq3a (PI-AITX-Aeq3a) (Kunitz-type proteinase inhibitor AEPI-I)	Venom Kunitz-type family, Sea anemone type 2 potassium channel toxin subfamily	potassium channel regulator activity [GO:0015459]; serine-type endopeptidase inhibitor activity [GO:0004867]; toxin activity [GO:0090729]	Actinia equina (Beadlet anemone)
comp281222_c0_seq1.p1	Hs. crispa	PI-stichotoxin-Hcr2h (PI-SHTX-Hcr2h) (Kunitz-type serine protease inhibitor HCRG21)	Venom Kunitz-type family, Sea anemone type 2 potassium channel toxin subfamily	ion channel regulator activity [GO:0099106]; serine-type endopeptidase inhibitor activity [GO:0004867]; toxin activity [GO:0090729]	Heteractis Hs. crispa (Leathery sea anemone) (Radianthus macrodactylus)
comp310264_c0_seq1.p1	Hs. crispa	Putative Kunitz-type serine protease inhibitor	Venom Kunitz-type family	serine-type endopeptidase inhibitor activity [GO:0004867]	Austrelaps labialis (Pygmy copperhead) (Denisonia superba)
comp310264_c0_seq2.p1	Hs. crispa	Putative Kunitz-type serine protease inhibitor	Venom Kunitz-type family	serine-type endopeptidase inhibitor activity [GO:0004867]	Austrelaps labialis (Pygmy copperhead) (Denisonia superba)
comp306597_c0_seq1.p1	Hs. crispa	Ryncolin	Ficolin lectin family, Veficolin subfamily	toxin activity [GO:0090729]	Cerberus rynchops (Dog-faced water snake)
comp306597_c0_seq4.p1	Hs. crispa	Ryncolin	Ficolin lectin family, Veficolin subfamily	toxin activity [GO:0090729]	Cerberus rynchops (Dog-faced water snake)
comp297905_c0_seq1.p1	Hs. crispa	Ryncolin	Ficolin lectin family, Veficolin subfamily	toxin activity [GO:0090729]	Cerberus rynchops (Dog-faced water snake)
comp164604_c0_seq1.p1	Hs. crispa	Snaclec family	Snaclec 3 (C-type lectin )	toxin activity [GO:0090729]	Bitis rhinoceros (West African gaboon viper) (Vipera rhinoceros)
comp310098_c2_seq7.p1	Hs. crispa	Snaclec family	Snaclec 3 (C-type lectin )	toxin activity [GO:0090729]	Bothrops insularis (Golden lancehead) (Lachesis insularis)
comp308893_c0_seq1.p1	Hs. crispa	Snaclec family	Snaclec 3 (C-type lectin )	toxin activity [GO:0090729]	Bothrops jararaca (Jararaca) (Bothrops jajaraca)
comp308145_c0_seq4.p1	Hs. crispa	Snaclec family	Snaclec 3 (C-type lectin )	toxin activity [GO:0090729]	Calloselasma rhodostoma (Malayan pit viper) (Agkistrodon rhodostoma)
comp308145_c0_seq8.p1	Hs. crispa	Snaclec family	Snaclec 3 (C-type lectin )	toxin activity [GO:0090729]	Calloselasma rhodostoma (Malayan pit viper) (Agkistrodon rhodostoma)
comp302487_c0_seq1.p1	Hs. crispa	Snaclec family	Snaclec 3 (C-type lectin )	metal ion binding [GO:0046872]; toxin activity [GO:0090729]	Deinagkistrodon acutus (Hundred-pace snake) (Agkistrodon acutus)
comp292666_c0_seq1.p1	Hs. crispa	Snaclec family	Snaclec 3 (C-type lectin )	toxin activity [GO:0090729]	Echis multisquamatus (Central Asian sand viper)
comp306664_c0_seq3.p1	Hs. crispa	Snaclec family	Snaclec 3 (C-type lectin )	toxin activity [GO:0090729]	Echis multisquamatus (Central Asian sand viper)
comp451892_c0_seq1.p1	Hs. crispa	Snaclec family	Snaclec 3 (C-type lectin )	toxin activity [GO:0090729]	Echis ocellatus (Ocellated saw-scaled viper)
comp308232_c0_seq1.p1	Hs. crispa	Snaclec family	Snaclec 3 (C-type lectin )	toxin activity [GO:0090729]	Macrovipera lebetina (Levantine viper) (Vipera lebetina)
comp310616_c1_seq9.p1	Hs. crispa	Snaclec family	Snaclec 3 (C-type lectin )	toxin activity [GO:0090729]	Macrovipera lebetina (Levantine viper) (Vipera lebetina)
comp315363_c0_seq1.p1	Hs. crispa	Snaclec family	Snaclec 3 (C-type lectin )	toxin activity [GO:0090729]	Macrovipera lebetina (Levantine viper) (Vipera lebetina)
comp313025_c0_seq1.p1	Hs. crispa	Snaclec family	Snaclec 3 (C-type lectin )	toxin activity [GO:0090729]	Trimeresurus stejnegeri (Chinese green tree viper) (Viridovipera stejnegeri)
comp307573_c0_seq1.p1	Hs. crispa	Snake venom serine protease salmobin	Peptidase S1 family, Snake venom subfamily	serine-type endopeptidase activity [GO:0004252]; toxin activity [GO:0090729]	Gloydius halys (Chinese water mocassin) (Agkistrodon halys)
comp300333_c0_seq1.p1	Hs. crispa	Snake venom serine protease salmobin	Peptidase S1 family, Snake venom subfamily	serine-type endopeptidase activity [GO:0004252]; toxin activity [GO:0090729]	Gloydius halys (Chinese water mocassin) (Agkistrodon halys)
comp306263_c0_seq3.p1	Hs. crispa	U-actitoxin-Avd3f (U-AITX-Avd3f) (AsKC1a)	Venom Kunitz-type family, Sea anemone type 2 potassium channel toxin subfamily	potassium channel regulator activity [GO:0015459]; serine-type endopeptidase inhibitor activity [GO:0004867]; toxin activity [GO:0090729]	Anemonia viridis (Snakelocks anemone)
comp305487_c0_seq1.p1	Hs. crispa	U-actitoxin-Avd3i (U-AITX-Avd3i) (AsKC6)	Venom Kunitz-type family, Sea anemone type 2 potassium channel toxin subfamily	potassium channel regulator activity [GO:0015459]; serine-type endopeptidase inhibitor activity [GO:0004867]; toxin activity [GO:0090729]	Anemonia viridis (Snakelocks anemone)
comp308975_c0_seq1.p3	Hs. crispa	U-actitoxin-Avd3j (U-AITX-Avd3j) (AsKC7)	Venom Kunitz-type family, Sea anemone type 2 potassium channel toxin subfamily	potassium channel regulator activity [GO:0015459]; serine-type endopeptidase inhibitor activity [GO:0004867]; toxin activity [GO:0090729]	Anemonia viridis (Snakelocks anemone)
comp163091_c0_seq2.p1	Hs. crispa	U-actitoxin-Avd3n (U-AITX-Avd3n) (AsKC11)	Venom Kunitz-type family, Sea anemone type 2 potassium channel toxin subfamily	potassium channel regulator activity [GO:0015459]; serine-type endopeptidase inhibitor activity [GO:0004867]; toxin activity [GO:0090729]	Anemonia viridis (Snakelocks anemone)
comp331866_c0_seq1.p1	Hs. crispa	U-actitoxin-Bcs2a (U-AITX-Bcs2a)	Sea anemone type 3 (BDS) potassium channel toxin family	ion channel inhibitor activity [GO:0008200]; signaling receptor inhibitor activity [GO:0030547]; toxin activity [GO:0090729]	Bunodosoma caissarum (Sea anemone)
comp311810_c0_seq5.p1	Hs. crispa	U-actitoxin-Oulsp2 (U-AITX-Oulsp2)	Sea anemone type 1 potassium channel toxin family, Type 1b subfamily	toxin activity [GO:0090729]	Oulactis sp. (Sea anemone)
comp289681_c0_seq4.p1	Hs. crispa	U-scoloptoxin(01)-Er1a (U-SLPTX(01)-Er1a)	Scoloptoxin-01 family	chitin binding [GO:0008061]; toxin activity [GO:0090729]	Ethmostigmus rubripes (Giant centipede)
comp306137_c0_seq1.p1	Hs. crispa	U-scoloptoxin(05)-Sa1a (U-SLPTX(05)-Sa1a)	Scoloptoxin-05 family	toxin activity [GO:0090729]	Scolopendra alternans (Florida Keys giant centipede)
comp309192_c2_seq3.p1	Hs. crispa	Veficolin	Ficolin lectin family, Veficolin subfamily	toxin activity [GO:0090729]	Varanus komodoensis (Komodo dragon)
comp312875_c0_seq1.p1	Hs. crispa	Veficolin	Ficolin lectin family, Veficolin subfamily	toxin activity [GO:0090729]	Varanus komodoensis (Komodo dragon)
comp318868_c0_seq1.p1	Hs. crispa	Veficolin	Ficolin lectin family, Veficolin subfamily	toxin activity [GO:0090729]	Varanus komodoensis (Komodo dragon)
comp292161_c0_seq1.p1	Hs. crispa	Veficolin	Ficolin lectin family, Veficolin subfamily	toxin activity [GO:0090729]	Varanus komodoensis (Komodo dragon)
comp306158_c0_seq4.p1	Hs. crispa	Veficolin	Ficolin lectin family, Veficolin subfamily	toxin activity [GO:0090729]	Varanus komodoensis (Komodo dragon)
comp304271_c0_seq2.p1	Hs. crispa	Veficolin	Ficolin lectin family, Veficolin subfamily	toxin activity [GO:0090729]	Varanus komodoensis (Komodo dragon)
comp430909_c0_seq1.p1	Hs. crispa	Veficolin	Ficolin lectin family, Veficolin subfamily	toxin activity [GO:0090729]	Varanus komodoensis (Komodo dragon)
comp296150_c0_seq1.p1	Hs. crispa	Veficolin	Ficolin lectin family, Veficolin subfamily	toxin activity [GO:0090729]	Varanus komodoensis (Komodo dragon)
comp305025_c0_seq2.p1	Hs. crispa	Veficolin	Ficolin lectin family, Veficolin subfamily	toxin activity [GO:0090729]	Varanus komodoensis (Komodo dragon)
comp303211_c0_seq1.p1	Hs. crispa	Veficolin	Ficolin lectin family, Veficolin subfamily	toxin activity [GO:0090729]	Varanus komodoensis (Komodo dragon)
comp289681_c0_seq2.p1	Hs. crispa	Venom allergen	CRISP family, Venom allergen 5-like subfamily		Microctonus hyperodae (Parasitoid wasp)
comp289681_c0_seq3.p1	Hs. crispa	Venom allergen	CRISP family, Venom allergen 5-like subfamily		Microctonus hyperodae (Parasitoid wasp)
comp308645_c0_seq2.p1	Hs. crispa	Venom allergen	CRISP family, Venom allergen 5-like subfamily		Microctonus hyperodae (Parasitoid wasp)
comp293956_c0_seq1.p1	Hs. crispa	Venom allergen	CRISP family, Venom allergen 5-like subfamily		Rhynchium brunneum (Potter wasp)
comp284821_c0_seq1.p1	Hs. crispa	Venom allergen	CRISP family		Solenopsis richteri (Black imported fire ant)
comp303211_c0_seq2.p1	Hs. crispa	Venom allergen	CRISP family, Venom allergen 5-like subfamily		Vespa crabro (European hornet)
comp297006_c0_seq2.p1	Hs. crispa	Venom peptide isomerase heavy chain	Peptidase S1 family	isomerase activity [GO:0016853]; serine-type endopeptidase activity [GO:0004252]	Agelenopsis aperta (North American funnel-web spider) (Agelenopsis gertschi)
comp309783_c0_seq1.p1	Hs. crispa	Venom peptide isomerase heavy chain	Peptidase S1 family	isomerase activity [GO:0016853]; serine-type endopeptidase activity [GO:0004252]	Agelenopsis aperta (North American funnel-web spider) (Agelenopsis gertschi)
comp276914_c0_seq1.p1	Hs. crispa	Venom peptide isomerase heavy chain	Peptidase S1 family	isomerase activity [GO:0016853]; serine-type endopeptidase activity [GO:0004252]	Agelenopsis aperta (North American funnel-web spider) (Agelenopsis gertschi)
comp243055_c0_seq1.p1	Hs. crispa	Venom peptide isomerase heavy chain	Peptidase S1 family	isomerase activity [GO:0016853]; serine-type endopeptidase activity [GO:0004252]	Agelenopsis aperta (North American funnel-web spider) (Agelenopsis gertschi)
comp189531_c0_seq1.p1	Hs. crispa	Venom peptide isomerase heavy chain	Peptidase S1 family	isomerase activity [GO:0016853]; serine-type endopeptidase activity [GO:0004252]	Agelenopsis aperta (North American funnel-web spider) (Agelenopsis gertschi)
comp282464_c0_seq1.p1	Hs. crispa	Venom peptide isomerase heavy chain	Peptidase S1 family	isomerase activity [GO:0016853]; serine-type endopeptidase activity [GO:0004252]	Agelenopsis aperta (North American funnel-web spider) (Agelenopsis gertschi)
comp306129_c2_seq4.p1	Hs. crispa	Venom peptide isomerase heavy chain	Peptidase S1 family	isomerase activity [GO:0016853]; serine-type endopeptidase activity [GO:0004252]	Agelenopsis aperta (North American funnel-web spider) (Agelenopsis gertschi)
comp294756_c0_seq1.p1	Hs. crispa	Venom phosphodiesterase	Nucleotide pyrophosphatase/phosphodiesterase family	adenosine-diphosphatase activity [GO:0043262]; metal ion binding [GO:0046872]; nucleic acid binding [GO:0003676]; toxin activity [GO:0090729]	Naja atra (Chinese cobra)
comp306905_c0_seq1.p1	Hs. crispa	Venom protease	Peptidase S1 family	serine-type endopeptidase activity [GO:0004252]	Bombus pensylvanicus (American bumblebee) (Apis pensylvanica)
comp310007_c0_seq25.p1	Hs. crispa	Venom protease	Peptidase S1 family	serine-type endopeptidase activity [GO:0004252]	Bombus pensylvanicus (American bumblebee) (Apis pensylvanica)
comp312783_c0_seq1.p1	Hs. crispa	Venom protease	Peptidase S1 family	serine-type endopeptidase activity [GO:0004252]	Bombus pensylvanicus (American bumblebee) (Apis pensylvanica)
comp180467_c0_seq1.p1	Hs. crispa	Venom protease	Peptidase S1 family	serine-type endopeptidase activity [GO:0004252]	Bombus pensylvanicus (American bumblebee) (Apis pensylvanica)
comp294611_c0_seq1.p1	Hs. crispa	Venom prothrombin activator	Peptidase S1 family, Snake venom subfamily	calcium ion binding [GO:0005509]; peptidase activator activity [GO:0016504]; serine-type endopeptidase activity [GO:0004252]; toxin activity [GO:0090729]	Demansia vestigiata (Lesser black whip snake) (Demansia atra)
comp293327_c0_seq1.p1	Hs. crispa	Venom prothrombin activator	Peptidase S1 family, Snake venom subfamily	calcium ion binding [GO:0005509]; peptidase activator activity [GO:0016504]; serine-type endopeptidase activity [GO:0004252]; toxin activity [GO:0090729]	Demansia vestigiata (Lesser black whip snake) (Demansia atra)
comp310098_c2_seq4.p1	Hs. crispa	Venom prothrombin activator	Peptidase S1 family, Snake venom subfamily	calcium ion binding [GO:0005509]; peptidase activator activity [GO:0016504]; serine-type endopeptidase activity [GO:0004252]; toxin activity [GO:0090729]	Demansia vestigiata (Lesser black whip snake) (Demansia atra)
comp310174_c0_seq2.p1	Hs. crispa	Venom prothrombin activator	Peptidase S1 family, Snake venom subfamily	calcium ion binding [GO:0005509]; peptidase activator activity [GO:0016504]; serine-type endopeptidase activity [GO:0004252]; toxin activity [GO:0090729]	Demansia vestigiata (Lesser black whip snake) (Demansia atra)
comp307606_c0_seq1.p1	Hs. crispa	Venom prothrombin activator	Peptidase S1 family, Snake venom subfamily	calcium ion binding [GO:0005509]; peptidase activator activity [GO:0016504]; serine-type endopeptidase activity [GO:0004252]; toxin activity [GO:0090729]	Demansia vestigiata (Lesser black whip snake) (Demansia atra)
comp319129_c0_seq1.p1	Hs. crispa	Venom prothrombin activator	Peptidase S1 family, Snake venom subfamily	calcium ion binding [GO:0005509]; peptidase activator activity [GO:0016504]; serine-type endopeptidase activity [GO:0004252]; toxin activity [GO:0090729]	Demansia vestigiata (Lesser black whip snake) (Demansia atra)
comp323228_c0_seq1.p1	Hs. crispa	Venom prothrombin activator	Peptidase S1 family, Snake venom subfamily	calcium ion binding [GO:0005509]; peptidase activator activity [GO:0016504]; serine-type endopeptidase activity [GO:0004252]; toxin activity [GO:0090729]	Hoplocephalus stephensii (Stephens' banded snake)
comp310762_c1_seq1.p1	Hs. crispa	Venom prothrombin activator	Peptidase S1 family, Snake venom subfamily	calcium ion binding [GO:0005509]; peptidase activator activity [GO:0016504]; serine-type endopeptidase activity [GO:0004252]; toxin activity [GO:0090729]	Hoplocephalus stephensii (Stephens' banded snake)
comp306557_c0_seq2.p1	Hs. crispa	Venom prothrombin activator	Peptidase S1 family, Snake venom subfamily	calcium ion binding [GO:0005509]; peptidase activator activity [GO:0016504]; serine-type endopeptidase activity [GO:0004252]; toxin activity [GO:0090729]	Notechis scutatus scutatus (Mainland tiger snake) (Common tiger snake)
comp311117_c6_seq5.p1	Hs. crispa	Venom prothrombin activator	Peptidase S1 family, Snake venom subfamily	calcium ion binding [GO:0005509]; peptidase activator activity [GO:0016504]; serine-type endopeptidase activity [GO:0004252]; toxin activity [GO:0090729]	Notechis scutatus scutatus (Mainland tiger snake) (Common tiger snake)
comp287450_c0_seq1.p1	Hs. crispa	Venom prothrombin activator	Multicopper oxidase family	copper ion binding [GO:0005507]; peptidase activator activity [GO:0016504]; toxin activity [GO:0090729]	Oxyuranus microlepidotus (Inland taipan) (Diemenia microlepidota)
comp311249_c0_seq18.p1	Hs. crispa	Venom prothrombin activator	Multicopper oxidase family	copper ion binding [GO:0005507]; peptidase activator activity [GO:0016504]; toxin activity [GO:0090729]	Oxyuranus microlepidotus (Inland taipan) (Diemenia microlepidota)
comp299267_c0_seq3.p1	Hs. crispa	Venom prothrombin activator	Multicopper oxidase family	copper ion binding [GO:0005507]; peptidase activator activity [GO:0016504]; toxin activity [GO:0090729]	Oxyuranus scutellatus (Coastal taipan)
comp310045_c0_seq4.p1	Hs. crispa	Venom prothrombin activator	Multicopper oxidase family	copper ion binding [GO:0005507]; peptidase activator activity [GO:0016504]; toxin activity [GO:0090729]	Oxyuranus scutellatus (Coastal taipan)
comp310045_c0_seq5.p1	Hs. crispa	Venom prothrombin activator	Multicopper oxidase family	copper ion binding [GO:0005507]; peptidase activator activity [GO:0016504]; toxin activity [GO:0090729]	Oxyuranus scutellatus (Coastal taipan)
comp312579_c0_seq25.p1	Hs. crispa	Venom prothrombin activator	Multicopper oxidase family	copper ion binding [GO:0005507]; peptidase activator activity [GO:0016504]; toxin activity [GO:0090729]	Oxyuranus scutellatus (Coastal taipan)
comp312579_c0_seq27.p1	Hs. crispa	Venom prothrombin activator	Multicopper oxidase family	copper ion binding [GO:0005507]; peptidase activator activity [GO:0016504]; toxin activity [GO:0090729]	Oxyuranus scutellatus (Coastal taipan)
comp304578_c0_seq4.p1	Hs. crispa	Venom prothrombin activator	Multicopper oxidase family	copper ion binding [GO:0005507]; peptidase activator activity [GO:0016504]; toxin activity [GO:0090729]	Oxyuranus scutellatus (Coastal taipan)
comp299135_c0_seq1.p1	Hs. crispa	Venom prothrombin activator	Multicopper oxidase family	copper ion binding [GO:0005507]; peptidase activator activity [GO:0016504]; toxin activity [GO:0090729]	Oxyuranus scutellatus (Coastal taipan)
comp311757_c0_seq7.p1	Hs. crispa	Venom prothrombin activator	Multicopper oxidase family	copper ion binding [GO:0005507]; peptidase activator activity [GO:0016504]; toxin activity [GO:0090729]	Oxyuranus scutellatus (Coastal taipan)
comp307191_c0_seq1.p1	Hs. crispa	Venom prothrombin activator	Multicopper oxidase family	copper ion binding [GO:0005507]; peptidase activator activity [GO:0016504]; toxin activity [GO:0090729]	Oxyuranus scutellatus (Coastal taipan)
comp305852_c0_seq6.p1	Hs. crispa	Venom prothrombin activator	Peptidase S1 family, Snake venom subfamily	calcium ion binding [GO:0005509]; peptidase activator activity [GO:0016504]; serine-type endopeptidase activity [GO:0004252]; toxin activity [GO:0090729]	Pseudechis porphyriacus (Red-bellied black snake)
comp213473_c0_seq1.p1	Hs. crispa	Venom prothrombin activator	Peptidase S1 family, Snake venom subfamily	calcium ion binding [GO:0005509]; peptidase activator activity [GO:0016504]; serine-type endopeptidase activity [GO:0004252]; toxin activity [GO:0090729]	Pseudechis porphyriacus (Red-bellied black snake)
comp632821_c0_seq1.p1	Hs. crispa	Venom prothrombin activator	Peptidase S1 family, Snake venom subfamily	calcium ion binding [GO:0005509]; peptidase activator activity [GO:0016504]; serine-type endopeptidase activity [GO:0004252]; toxin activity [GO:0090729]	Pseudechis porphyriacus (Red-bellied black snake)
comp299148_c0_seq1.p1	Hs. crispa	Venom prothrombin activator	Peptidase S1 family, Snake venom subfamily	calcium ion binding [GO:0005509]; peptidase activator activity [GO:0016504]; serine-type endopeptidase activity [GO:0004252]; toxin activity [GO:0090729]	Pseudechis porphyriacus (Red-bellied black snake)
comp308563_c1_seq3.p1	Hs. crispa	Venom prothrombin activator	Peptidase S1 family, Snake venom subfamily	calcium ion binding [GO:0005509]; peptidase activator activity [GO:0016504]; serine-type endopeptidase activity [GO:0004252]; toxin activity [GO:0090729]	Pseudechis porphyriacus (Red-bellied black snake)
comp298233_c0_seq1.p1	Hs. crispa	Venom prothrombin activator	Peptidase S1 family, Snake venom subfamily	calcium ion binding [GO:0005509]; peptidase activator activity [GO:0016504]; serine-type endopeptidase activity [GO:0004252]; toxin activity [GO:0090729]	Pseudechis porphyriacus (Red-bellied black snake)
comp298467_c1_seq1.p1	Hs. crispa	Venom prothrombin activator	Peptidase S1 family, Snake venom subfamily	calcium ion binding [GO:0005509]; peptidase activator activity [GO:0016504]; serine-type endopeptidase activity [GO:0004252]; toxin activity [GO:0090729]	Pseudechis porphyriacus (Red-bellied black snake)
comp303710_c0_seq5.p2	Hs. crispa	Venom prothrombin activator	Multicopper oxidase family	copper ion binding [GO:0005507]; peptidase activator activity [GO:0016504]; toxin activity [GO:0090729]	Pseudonaja textilis (Eastern brown snake)
comp306076_c0_seq2.p3	Hs. crispa	Venom prothrombin activator	Multicopper oxidase family	copper ion binding [GO:0005507]; peptidase activator activity [GO:0016504]; toxin activity [GO:0090729]	Pseudonaja textilis (Eastern brown snake)
comp311757_c0_seq3.p1	Hs. crispa	Venom prothrombin activator	Multicopper oxidase family	copper ion binding [GO:0005507]; peptidase activator activity [GO:0016504]; toxin activity [GO:0090729]	Pseudonaja textilis (Eastern brown snake)
comp301662_c0_seq1.p1	Hs. crispa	Venom prothrombin activator	Multicopper oxidase family	copper ion binding [GO:0005507]; peptidase activator activity [GO:0016504]; toxin activity [GO:0090729]	Pseudonaja textilis (Eastern brown snake)
comp297050_c0_seq1.p1	Hs. crispa	Venom serine carboxypeptidase	Peptidase S10 family	serine-type carboxypeptidase activity [GO:0004185]	Apis mellifera (Honeybee)
comp204547_c0_seq1.p1	Hs. crispa	Venom serine carboxypeptidase	Peptidase S10 family	serine-type carboxypeptidase activity [GO:0004185]	Apis mellifera (Honeybee)
comp655132_c0_seq1.p1	Hs. crispa	Venom serine carboxypeptidase	Peptidase S10 family	serine-type carboxypeptidase activity [GO:0004185]	Apis mellifera (Honeybee)
comp314224_c0_seq1.p1	Hs. crispa	Venom serine carboxypeptidase	Peptidase S10 family	serine-type carboxypeptidase activity [GO:0004185]	Apis mellifera (Honeybee)
comp313678_c0_seq1.p1	Hs. crispa	Venom serine carboxypeptidase	Peptidase S10 family	serine-type carboxypeptidase activity [GO:0004185]	Apis mellifera (Honeybee)
comp313573_c0_seq1.p1	Hs. crispa	Venom serine carboxypeptidase	Peptidase S10 family	serine-type carboxypeptidase activity [GO:0004185]	Apis mellifera (Honeybee)
comp320919_c0_seq1.p1	Hs. crispa	Venom serine carboxypeptidase	Peptidase S10 family	serine-type carboxypeptidase activity [GO:0004185]	Apis mellifera (Honeybee)
comp299617_c0_seq1.p1	Hs. crispa	Venom serine protease Bi-VSP (EC 3.4.21.-) (Thrombin-like enzyme)	Peptidase S1 family, CLIP subfamily	metal ion binding [GO:0046872]; peptidase activator activity [GO:0016504]; serine-type endopeptidase activity [GO:0004252]; toxin activity [GO:0090729]	Bombus ignitus (Bumblebee)
comp310077_c0_seq2.p1	Hs. crispa	Zinc metalloproteinase/disintegrin-like (M12B)	Venom metalloproteinase (M12B) family, P-III subfamily, P-IIIa sub-subfamily	metal ion binding [GO:0046872]; metalloendopeptidase activity [GO:0004222]; toxin activity [GO:0090729]	Bothrops jararaca (Jararaca) (Bothrops jajaraca)
comp307214_c0_seq1.p1	Hs. crispa	Zinc metalloproteinase/disintegrin-like (M12B)	Venom metalloproteinase (M12B) family, P-III subfamily	metal ion binding [GO:0046872]; metalloendopeptidase activity [GO:0004222]; toxin activity [GO:0090729]	Drysdalia coronoides (White-lipped snake) (Hoplocephalus coronoides)
comp307214_c0_seq9.p4	Hs. crispa	Zinc metalloproteinase/disintegrin-like (M12B)	Venom metalloproteinase (M12B) family, P-III subfamily, P-IIIa sub-subfamily	metal ion binding [GO:0046872]; metalloendopeptidase activity [GO:0004222]; peptidase activator activity [GO:0016504]; toxin activity [GO:0090729]	Echis carinatus (Saw-scaled viper)
TRINITY_DN11390_c1_g2_i1.p1 -	M. doreensis	Astacin-like metalloprotease	Astacin-like metalloprotease	metalloendopeptidase activity [GO:0004222]; toxin activity [GO:0090729]; zinc ion binding [GO:0008270]	Loxosceles intermedia (Brown spider)
TRINITY_DN4062_c0_g1_i1.p1 -	M. doreensis	Astacin-like metalloprotease	Astacin-like metalloprotease	metalloendopeptidase activity [GO:0004222]; toxin activity [GO:0090729]; zinc ion binding [GO:0008270]	Loxosceles intermedia (Brown spider)
TRINITY_DN4098_c0_g1_i4.p1 -	M. doreensis	Astacin-like metalloprotease	Astacin-like metalloprotease	metalloendopeptidase activity [GO:0004222]; toxin activity [GO:0090729]; zinc ion binding [GO:0008270]	Loxosceles intermedia (Brown spider)
TRINITY_DN6485_c0_g1_i3.p1 -	M. doreensis	Astacin-like metalloprotease	Astacin-like metalloprotease	metalloendopeptidase activity [GO:0004222]; toxin activity [GO:0090729]; zinc ion binding [GO:0008270]	Loxosceles intermedia (Brown spider)
TRINITY_DN88087_c0_g1_i1.p1 -	M. doreensis	Astacin-like metalloprotease	Astacin-like metalloprotease	metalloendopeptidase activity [GO:0004222]; toxin activity [GO:0090729]; zinc ion binding [GO:0008270]	Loxosceles intermedia (Brown spider)
TRINITY_DN693_c0_g2_i1.p1 -	M. doreensis	Astacin-like metalloprotease toxin 3	Astacin-like metalloprotease toxin 3	metalloendopeptidase activity [GO:0004222]; toxin activity [GO:0090729]; zinc ion binding [GO:0008270]	Loxosceles intermedia (Brown spider)
TRINITY_DN75037_c0_g1_i1.p1 -	M. doreensis	Astacin-like metalloprotease toxin 3	Astacin-like metalloprotease toxin 3	metalloendopeptidase activity [GO:0004222]; toxin activity [GO:0090729]; zinc ion binding [GO:0008270]	Loxosceles intermedia (Brown spider)
TRINITY_DN2557_c1_g3_i1.p1 -	M. doreensis	Coagulation factor V [Cleaved into: Coagulation factor V heavy chain; Coagulation factor V light chain]	Multicopper oxidase family	copper ion binding [GO:0005507]; peptidase activator activity [GO:0016504]; toxin activity [GO:0090729]	Pseudonaja textilis (Eastern brown snake)
TRINITY_DN3538_c0_g1_i1.p2 -	M. doreensis	Conopeptide P-like superfamily	Conopeptide P-like superfamily	ion channel regulator activity [GO:0099106]; serine-type endopeptidase inhibitor activity [GO:0004867]; toxin activity [GO:0090729]	Iotyrris cingulifera (Sea snail) (Pleurotoma cingulifera)
TRINITY_DN27100_c0_g1_i4.p1 -	M. doreensis	Conopeptide P-like superfamily	Conopeptide P-like superfamily	ion channel regulator activity [GO:0099106]; serine-type endopeptidase inhibitor activity [GO:0004867]; toxin activity [GO:0090729]	Polystira albida (White giant-turris) (Pleurotoma albida)
TRINITY_DN12302_c0_g1_i3.p1 -	M. doreensis	C-type lectin	True venom lectin family	carbohydrate binding [GO:0030246]; metal ion binding [GO:0046872]	Erythrolamprus poecilogyrus (Water snake) (Liophis poecilogyrus)
TRINITY_DN35982_c0_g1_i1.p1 -	M. doreensis	C-type lectin	True venom lectin family	carbohydrate binding [GO:0030246]; metal ion binding [GO:0046872]	Erythrolamprus poecilogyrus (Water snake) (Liophis poecilogyrus)
TRINITY_DN3747_c0_g1_i3.p1 -	M. doreensis	C-type lectin	True venom lectin family	carbohydrate binding [GO:0030246]; metal ion binding [GO:0046872]	Philodryas olfersii (Green snake)
TRINITY_DN31727_c0_g2_i6.p1 -	M. doreensis	C-type lectin	True venom lectin family	carbohydrate binding [GO:0030246]; metal ion binding [GO:0046872]	Philodryas olfersii (Green snake)
TRINITY_DN31727_c0_g2_i9.p1 -	M. doreensis	C-type lectin	True venom lectin family	carbohydrate binding [GO:0030246]; metal ion binding [GO:0046872]	Philodryas olfersii (Green snake)
TRINITY_DN275_c0_g1_i26.p1 -	M. doreensis	Cystatin-2	Cystatin family	cysteine-type endopeptidase inhibitor activity [GO:0004869]	Crotalus adamanteus (Eastern diamondback rattlesnake)
TRINITY_DN35173_c0_g1_i1.p1 -	M. doreensis	DELTA-alicitoxin-Pse2b (DELTA-ALTX-Pse2b) (Toxin PsTX-60B) (PTX60B)	MAC/Perforin	toxin activity [GO:0090729]	Phyllodiscus semoni (Night anemone)
TRINITY_DN1000_c0_g1_i11.p1 -	M. doreensis	DELTA-stichotoxin-Hmg2a (DELTA-SHTX-Hmg2a)	Actinoporin family, Sea anemone subfamily	channel activity [GO:0015267]; toxin activity [GO:0090729]	Sagartia rosea (Sea anemone)
TRINITY_DN12230_c0_g1_i4.p1 -	M. doreensis	Galactose-specific lectin nattectin (CTL)	True venom lectin family	carbohydrate binding [GO:0030246]; metal ion binding [GO:0046872]; toxin activity [GO:0090729]	Thalassophryne nattereri (Copper Joe toadfish)
TRINITY_DN16302_c0_g2_i1.p1 -	M. doreensis	Galactose-specific lectin nattectin (CTL)	True venom lectin family	carbohydrate binding [GO:0030246]; metal ion binding [GO:0046872]; toxin activity [GO:0090729]	Thalassophryne nattereri (Copper Joe toadfish)
TRINITY_DN31061_c0_g1_i4.p1 -	M. doreensis	Galactose-specific lectin nattectin (CTL)	True venom lectin family	carbohydrate binding [GO:0030246]; metal ion binding [GO:0046872]; toxin activity [GO:0090729]	Thalassophryne nattereri (Copper Joe toadfish)
TRINITY_DN38465_c0_g2_i1.p1 -	M. doreensis	Galactose-specific lectin nattectin (CTL)	True venom lectin family	carbohydrate binding [GO:0030246]; metal ion binding [GO:0046872]; toxin activity [GO:0090729]	Thalassophryne nattereri (Copper Joe toadfish)
TRINITY_DN51706_c0_g1_i2.p1 -	M. doreensis	Galactose-specific lectin nattectin (CTL)	True venom lectin family	carbohydrate binding [GO:0030246]; metal ion binding [GO:0046872]; toxin activity [GO:0090729]	Thalassophryne nattereri (Copper Joe toadfish)
TRINITY_DN8650_c1_g1_i4.p1 -	M. doreensis	Galactose-specific lectin nattectin (CTL)	True venom lectin family	carbohydrate binding [GO:0030246]; metal ion binding [GO:0046872]; toxin activity [GO:0090729]	Thalassophryne nattereri (Copper Joe toadfish)
TRINITY_DN33913_c0_g1_i3.p1 -	M. doreensis	Hemolin (EC 3.4.21.-) (Lonomia obliqua Stuart factor activator) (Losac)	Hemolin family	serine-type peptidase activity [GO:0008236]; toxin activity [GO:0090729]	Lonomia obliqua (Moth)
TRINITY_DN33913_c0_g1_i4.p1 -	M. doreensis	Hemolin (EC 3.4.21.-) (Lonomia obliqua Stuart factor activator) (Losac)	Hemolin family	serine-type peptidase activity [GO:0008236]; toxin activity [GO:0090729]	Lonomia obliqua (Moth)
TRINITY_DN15364_c1_g1_i1.p1 -	M. doreensis	Kunitz-type serine protease inhibitor	Venom Kunitz-type family	potassium channel regulator activity [GO:0015459]; serine-type endopeptidase inhibitor activity [GO:0004867]; toxin activity [GO:0090729]	Loxosceles intermedia (Brown spider)
TRINITY_DN15563_c0_g1_i6.p1 -	M. doreensis	Kunitz-type serine protease inhibitor	Venom Kunitz-type family	potassium channel regulator activity [GO:0015459]; serine-type endopeptidase inhibitor activity [GO:0004867]; toxin activity [GO:0090729]	Loxosceles intermedia (Brown spider)
TRINITY_DN3992_c2_g1_i4.p1 -	M. doreensis	Kunitz-type serine protease inhibitor	Venom Kunitz-type family	potassium channel regulator activity [GO:0015459]; serine-type endopeptidase inhibitor activity [GO:0004867]; toxin activity [GO:0090729]	Loxosceles intermedia (Brown spider)
TRINITY_DN6058_c0_g1_i1.p1 -	M. doreensis	Kunitz-type serine protease inhibitor	Venom Kunitz-type family	potassium channel regulator activity [GO:0015459]; serine-type endopeptidase inhibitor activity [GO:0004867]; toxin activity [GO:0090729]	Loxosceles intermedia (Brown spider)
TRINITY_DN6784_c0_g1_i4.p1 -	M. doreensis	Kunitz-type serine protease inhibitor	Venom Kunitz-type family	potassium channel regulator activity [GO:0015459]; serine-type endopeptidase inhibitor activity [GO:0004867]; toxin activity [GO:0090729]	Loxosceles intermedia (Brown spider)
TRINITY_DN88264_c0_g1_i2.p1 -	M. doreensis	Kunitz-type serine protease inhibitor	Venom Kunitz-type family	potassium channel regulator activity [GO:0015459]; serine-type endopeptidase inhibitor activity [GO:0004867]; toxin activity [GO:0090729]	Loxosceles intermedia (Brown spider)
TRINITY_DN9007_c1_g1_i1.p1 -	M. doreensis	Kunitz-type serine protease inhibitor	Venom Kunitz-type family	potassium channel regulator activity [GO:0015459]; serine-type endopeptidase inhibitor activity [GO:0004867]; toxin activity [GO:0090729]	Loxosceles intermedia (Brown spider)
TRINITY_DN8946_c0_g2_i2.p1 -	M. doreensis	Kunitz-type serine protease inhibitor	Venom Kunitz-type family	calcium channel regulator activity [GO:0005246]; potassium channel regulator activity [GO:0015459]; serine-type endopeptidase inhibitor activity [GO:0004867]; toxin activity [GO:0090729]	Oxyuranus scutellatus scutellatus (Australian taipan) (Coastal taipan)
TRINITY_DN2425_c0_g1_i1.p1 -	M. doreensis	Kunitz-type serine protease inhibitor	Venom Kunitz-type family	potassium channel regulator activity [GO:0015459]; serine-type endopeptidase inhibitor activity [GO:0004867]; toxin activity [GO:0090729]	Pseudocerastes persicus (Persian horned viper) (False horned viper)
TRINITY_DN4486_c1_g1_i5.p1 -	M. doreensis	Nematocyst expressed protein	NEP family	toxin activity [GO:0090729]	Nematostella vectensis (Starlet sea anemone)
TRINITY_DN44862_c0_g1_i1.p1 -	M. doreensis	Nematocyst expressed protein	NEP family	toxin activity [GO:0090729]	Nematostella vectensis (Starlet sea anemone)
TRINITY_DN5627_c0_g2_i1.p1 -	M. doreensis	NEP-6	Peptidase family M12	metalloendopeptidase activity [GO:0004222]; toxin activity [GO:0090729]; zinc ion binding [GO:0008270]	Loxosceles gaucho (Spider)
TRINITY_DN11470_c0_g1_i1.p1 -	M. doreensis	NEP-6	Peptidase family M12	metalloendopeptidase activity [GO:0004222]; toxin activity [GO:0090729]; zinc ion binding [GO:0008270]	Nematostella vectensis (Starlet sea anemone)
TRINITY_DN17761_c0_g1_i3.p1 -	M. doreensis	NEP-6	Peptidase family M12	metalloendopeptidase activity [GO:0004222]; toxin activity [GO:0090729]; zinc ion binding [GO:0008270]	Nematostella vectensis (Starlet sea anemone)
TRINITY_DN2175_c0_g1_i6.p1 -	M. doreensis	NEP-6	Peptidase family M12	metalloendopeptidase activity [GO:0004222]; toxin activity [GO:0090729]; zinc ion binding [GO:0008270]	Nematostella vectensis (Starlet sea anemone)
TRINITY_DN2788_c0_g1_i1.p1 -	M. doreensis	NEP-6	Peptidase family M12	metalloendopeptidase activity [GO:0004222]; toxin activity [GO:0090729]; zinc ion binding [GO:0008270]	Nematostella vectensis (Starlet sea anemone)
TRINITY_DN2788_c0_g1_i6.p1 -	M. doreensis	NEP-6	Peptidase family M12	metalloendopeptidase activity [GO:0004222]; toxin activity [GO:0090729]; zinc ion binding [GO:0008270]	Nematostella vectensis (Starlet sea anemone)
TRINITY_DN3682_c0_g1_i1.p1 -	M. doreensis	NEP-6	Peptidase family M12	metalloendopeptidase activity [GO:0004222]; toxin activity [GO:0090729]; zinc ion binding [GO:0008270]	Nematostella vectensis (Starlet sea anemone)
TRINITY_DN3682_c0_g1_i2.p1 -	M. doreensis	NEP-6	Peptidase family M12	metalloendopeptidase activity [GO:0004222]; toxin activity [GO:0090729]; zinc ion binding [GO:0008270]	Nematostella vectensis (Starlet sea anemone)
TRINITY_DN6609_c0_g1_i1.p1 -	M. doreensis	NEP-6	Peptidase family M12	metalloendopeptidase activity [GO:0004222]; toxin activity [GO:0090729]; zinc ion binding [GO:0008270]	Nematostella vectensis (Starlet sea anemone)
TRINITY_DN5683_c6_g1_i1.p1 -	M. doreensis	Ryncolin	Ficolin lectin family, Veficolin subfamily	toxin activity [GO:0090729]	Cerberus rynchops (Dog-faced water snake)
TRINITY_DN3737_c0_g1_i5.p1 -	M. doreensis	Ryncolin	Ficolin lectin family, Veficolin subfamily	toxin activity [GO:0090729]	Cerberus rynchops (Dog-faced water snake)
TRINITY_DN3737_c0_g1_i6.p1 -	M. doreensis	Ryncolin	Ficolin lectin family, Veficolin subfamily	toxin activity [GO:0090729]	Cerberus rynchops (Dog-faced water snake)
TRINITY_DN5634_c0_g2_i1.p1 -	M. doreensis	Snaclec family	Snaclec 3 (C-type lectin )	metal ion binding [GO:0046872]; toxin activity [GO:0090729]	Daboia siamensis (Eastern Russel's viper) (Daboia russelii siamensis)
TRINITY_DN5634_c0_g2_i3.p1 -	M. doreensis	Snaclec family	Snaclec 3 (C-type lectin )	metal ion binding [GO:0046872]; toxin activity [GO:0090729]	Daboia siamensis (Eastern Russel's viper) (Daboia russelii siamensis)
TRINITY_DN8300_c0_g1_i2.p1 -	M. doreensis	Snaclec family	Snaclec 3 (C-type lectin )	metal ion binding [GO:0046872]; toxin activity [GO:0090729]	Daboia siamensis (Eastern Russel's viper) (Daboia russelii siamensis)
TRINITY_DN12919_c0_g1_i2.p1 -	M. doreensis	Snaclec family	Snaclec 3 (C-type lectin )	toxin activity [GO:0090729]	Deinagkistrodon acutus (Hundred-pace snake) (Agkistrodon acutus)
TRINITY_DN2236_c0_g1_i1.p1 -	M. doreensis	Snaclec family	Snaclec 3 (C-type lectin )	toxin activity [GO:0090729]	Deinagkistrodon acutus (Hundred-pace snake) (Agkistrodon acutus)
TRINITY_DN12958_c0_g1_i1.p1 -	M. doreensis	Snaclec family	Snaclec 3 (C-type lectin )	toxin activity [GO:0090729]	Echis multisquamatus (Central Asian sand viper)
TRINITY_DN17636_c0_g1_i9.p1 -	M. doreensis	Snaclec family	Snaclec 3 (C-type lectin )	toxin activity [GO:0090729]	Echis multisquamatus (Central Asian sand viper)
TRINITY_DN48228_c0_g1_i1.p1 -	M. doreensis	Snaclec family	Snaclec 3 (C-type lectin )	metal ion binding [GO:0046872]; toxin activity [GO:0090729]	Gloydius halys (Chinese water mocassin) (Agkistrodon halys)
TRINITY_DN17636_c0_g1_i13.p1 -	M. doreensis	Snaclec family	Snaclec 3 (C-type lectin )	toxin activity [GO:0090729]	Macrovipera lebetina (Levantine viper) (Vipera lebetina)
TRINITY_DN8064_c0_g1_i5.p1 -	M. doreensis	Snaclec family	Snaclec 3 (C-type lectin )	toxin activity [GO:0090729]	Macrovipera lebetina (Levantine viper) (Vipera lebetina)
TRINITY_DN80647_c0_g1_i2.p1 -	M. doreensis	the membrane attack complex/perforin (macpf)	DELTA-thalatoxin-Avl2a	toxin activity [GO:0090729]	Actineria villosa (Okinawan sea anemone)
TRINITY_DN8269_c0_g1_i2.p1 -	M. doreensis	the membrane attack complex/perforin (macpf)	DELTA-thalatoxin-Avl2a	toxin activity [GO:0090729]	Actineria villosa (Okinawan sea anemone)
TRINITY_DN25118_c0_g3_i1.p1 -	M. doreensis	U18-myrmicitoxin-Mri1a (U18-MYRTX-Mri1a)	EGF domain peptide family	toxin activity [GO:0090729]	Stichodactyla gigantea (Giant carpet anemone) (Gigantic sea anemone)
TRINITY_DN2519_c0_g1_i1.p2 -	M. doreensis	U18-myrmicitoxin-Mri1a (U18-MYRTX-Mri1a)	EGF domain peptide family	toxin activity [GO:0090729]	Stichodactyla S. haddoni (Saddle carpet anemone) (Haddon's sea anemone)
TRINITY_DN33883_c0_g1_i1.p1 -	M. doreensis	U-actitoxin-Bgr3d (U-AITX-Bgr3d)	Sea anemone type 3 (BDS) potassium channel toxin family	ion channel inhibitor activity [GO:0008200]; toxin activity [GO:0090729]	Urticina crassicornis (Mottled anemone) (Tealia crassicornis)
TRINITY_DN141_c0_g1_i10.p1 -	M. doreensis	U-actitoxin-Oulsp2	Venom Kunitz-type family, Sea anemone type 2 potassium channel toxin subfamily	potassium channel regulator activity [GO:0015459]; serine-type endopeptidase inhibitor activity [GO:0004867]; toxin activity [GO:0090729]	Actinia equina (Beadlet anemone)
TRINITY_DN16129_c0_g1_i2.p1 -	M. doreensis	U-actitoxin-Oulsp2	Venom Kunitz-type family, Sea anemone type 2 potassium channel toxin subfamily	potassium channel regulator activity [GO:0015459]; serine-type endopeptidase inhibitor activity [GO:0004867]; toxin activity [GO:0090729]	Actinia equina (Beadlet anemone)
TRINITY_DN9200_c0_g1_i2.p1 -	M. doreensis	U-actitoxin-Oulsp2	Venom Kunitz-type family, Sea anemone type 2 potassium channel toxin subfamily	potassium channel regulator activity [GO:0015459]; serine-type endopeptidase inhibitor activity [GO:0004867]; toxin activity [GO:0090729]	Actinia tenebrosa (Australian red waratah sea anemone)
TRINITY_DN10081_c1_g1_i3.p1 -	M. doreensis	U-actitoxin-Oulsp2	Venom Kunitz-type family, Sea anemone type 2 potassium channel toxin subfamily	potassium channel regulator activity [GO:0015459]; serine-type endopeptidase inhibitor activity [GO:0004867]; toxin activity [GO:0090729]	Anemonia viridis (Snakelocks anemone)
TRINITY_DN29735_c0_g1_i2.p1 -	M. doreensis	U-actitoxin-Oulsp2	Venom Kunitz-type family, Sea anemone type 2 potassium channel toxin subfamily	potassium channel regulator activity [GO:0015459]; serine-type endopeptidase inhibitor activity [GO:0004867]; toxin activity [GO:0090729]	Anemonia viridis (Snakelocks anemone)
TRINITY_DN14951_c0_g2_i2.p1 -	M. doreensis	Veficolin	Ficolin lectin family, Veficolin subfamily	toxin activity [GO:0090729]	Varanus komodoensis (Komodo dragon)
TRINITY_DN1843_c0_g1_i1.p1 -	M. doreensis	Veficolin	Ficolin lectin family, Veficolin subfamily	toxin activity [GO:0090729]	Varanus komodoensis (Komodo dragon)
TRINITY_DN22011_c0_g1_i1.p1 -	M. doreensis	Veficolin	Ficolin lectin family, Veficolin subfamily	toxin activity [GO:0090729]	Varanus komodoensis (Komodo dragon)
TRINITY_DN295_c7_g1_i1.p1 -	M. doreensis	Veficolin	Ficolin lectin family, Veficolin subfamily	toxin activity [GO:0090729]	Varanus komodoensis (Komodo dragon)
TRINITY_DN3128_c0_g1_i3.p1 -	M. doreensis	Veficolin	Ficolin lectin family, Veficolin subfamily	toxin activity [GO:0090729]	Varanus komodoensis (Komodo dragon)
TRINITY_DN6024_c0_g1_i2.p1 -	M. doreensis	Veficolin	Ficolin lectin family, Veficolin subfamily	toxin activity [GO:0090729]	Varanus komodoensis (Komodo dragon)
TRINITY_DN740_c0_g1_i1.p1 -	M. doreensis	Veficolin	Ficolin lectin family, Veficolin subfamily	toxin activity [GO:0090729]	Varanus komodoensis (Komodo dragon)
TRINITY_DN8643_c0_g1_i1.p1 -	M. doreensis	Veficolin	Ficolin lectin family, Veficolin subfamily	toxin activity [GO:0090729]	Varanus komodoensis (Komodo dragon)
TRINITY_DN8900_c0_g1_i2.p1 -	M. doreensis	Veficolin	Ficolin lectin family, Veficolin subfamily	toxin activity [GO:0090729]	Varanus komodoensis (Komodo dragon)
TRINITY_DN19965_c0_g2_i1.p1 -	M. doreensis	Venom allergen	CRISP family	Venom allergen	Microctonus hyperodae (Parasitoid wasp)
TRINITY_DN454_c0_g1_i1.p1 -	M. doreensis	Venom allergen	CRISP family, Venom allergen 5-like subfamily	Venom allergen	Microctonus hyperodae (Parasitoid wasp)
TRINITY_DN454_c0_g1_i2.p1 -	M. doreensis	Venom allergen	CRISP family, Venom allergen 5-like subfamily	Venom allergen	Microctonus hyperodae (Parasitoid wasp)
TRINITY_DN396_c0_g1_i9.p1 -	M. doreensis	Venom allergen	CRISP family	calcium channel regulator activity [GO:0005246]; toxin activity [GO:0090729]	Philodryas olfersii (Green snake)
TRINITY_DN15404_c0_g2_i2.p1 -	M. doreensis	Venom peptide isomerase heavy chain	Peptidase S1 family	isomerase activity [GO:0016853]; serine-type endopeptidase activity [GO:0004252]	Agelenopsis aperta (North American funnel-web spider) (Agelenopsis gertschi)
TRINITY_DN6202_c0_g1_i1.p1 -	M. doreensis	Venom peptide isomerase heavy chain	Peptidase S1 family	isomerase activity [GO:0016853]; serine-type endopeptidase activity [GO:0004252]	Agelenopsis aperta (North American funnel-web spider) (Agelenopsis gertschi)
TRINITY_DN7273_c0_g1_i1.p1 -	M. doreensis	Venom peptide isomerase heavy chain	Peptidase S1 family	isomerase activity [GO:0016853]; serine-type endopeptidase activity [GO:0004252]	Agelenopsis aperta (North American funnel-web spider) (Agelenopsis gertschi)
TRINITY_DN8621_c0_g1_i2.p1 -	M. doreensis	Venom protease	Peptidase S1 family	serine-type endopeptidase activity [GO:0004252]	Apis mellifera (Honeybee)
TRINITY_DN11799_c0_g2_i1.p1 -	M. doreensis	Venom protease	Peptidase S1 family	serine-type endopeptidase activity [GO:0004252]	Bombus pensylvanicus (American bumblebee) (Apis pensylvanica)
TRINITY_DN2102_c0_g1_i3.p1 -	M. doreensis	Venom protease	Peptidase S1 family	serine-type endopeptidase activity [GO:0004252]	Bombus pensylvanicus (American bumblebee) (Apis pensylvanica)
TRINITY_DN2102_c0_g1_i5.p1 -	M. doreensis	Venom protease	Peptidase S1 family	serine-type endopeptidase activity [GO:0004252]	Bombus pensylvanicus (American bumblebee) (Apis pensylvanica)
TRINITY_DN24373_c0_g1_i2.p1 -	M. doreensis	Venom protease	Peptidase S1 family	serine-type endopeptidase activity [GO:0004252]	Bombus pensylvanicus (American bumblebee) (Apis pensylvanica)
TRINITY_DN430_c0_g1_i1.p1 -	M. doreensis	Venom protease	Peptidase S1 family	serine-type endopeptidase activity [GO:0004252]	Bombus pensylvanicus (American bumblebee) (Apis pensylvanica)
TRINITY_DN45240_c0_g1_i2.p1 -	M. doreensis	Venom protease	Peptidase S1 family	serine-type endopeptidase activity [GO:0004252]	Bombus pensylvanicus (American bumblebee) (Apis pensylvanica)
TRINITY_DN5739_c1_g1_i1.p1 -	M. doreensis	Venom protease	Peptidase S1 family	serine-type endopeptidase activity [GO:0004252]	Bombus pensylvanicus (American bumblebee) (Apis pensylvanica)
TRINITY_DN6059_c0_g4_i1.p1 -	M. doreensis	Venom protease	Peptidase S1 family	serine-type endopeptidase activity [GO:0004252]	Bombus pensylvanicus (American bumblebee) (Apis pensylvanica)
TRINITY_DN61766_c0_g1_i1.p1 -	M. doreensis	Venom protease	Peptidase S1 family	serine-type endopeptidase activity [GO:0004252]	Bombus pensylvanicus (American bumblebee) (Apis pensylvanica)
TRINITY_DN7901_c0_g1_i1.p1 -	M. doreensis	Venom protease	Peptidase S1 family	serine-type endopeptidase activity [GO:0004252]	Bombus pensylvanicus (American bumblebee) (Apis pensylvanica)
TRINITY_DN17968_c0_g2_i2.p1 -	M. doreensis	Venom prothrombin activator	Peptidase S1 family, Snake venom subfamily	calcium ion binding [GO:0005509]; peptidase activator activity [GO:0016504]; serine-type endopeptidase activity [GO:0004252]; toxin activity [GO:0090729]	Demansia vestigiata (Lesser black whip snake) (Demansia atra)
TRINITY_DN7901_c0_g2_i1.p1 -	M. doreensis	Venom prothrombin activator	Peptidase S1 family, Snake venom subfamily	calcium ion binding [GO:0005509]; peptidase activator activity [GO:0016504]; serine-type endopeptidase activity [GO:0004252]; toxin activity [GO:0090729]	Demansia vestigiata (Lesser black whip snake) (Demansia atra)
TRINITY_DN7696_c0_g1_i7.p1 -	M. doreensis	Venom prothrombin activator	Peptidase S1 family, Snake venom subfamily	calcium ion binding [GO:0005509]; peptidase activator activity [GO:0016504]; serine-type endopeptidase activity [GO:0004252]; toxin activity [GO:0090729]	Demansia vestigiata (Lesser black whip snake) (Demansia atra)
TRINITY_DN11778_c1_g3_i2.p1 -	M. doreensis	Venom prothrombin activator	Peptidase S1 family, Snake venom subfamily	calcium ion binding [GO:0005509]; peptidase activator activity [GO:0016504]; serine-type endopeptidase activity [GO:0004252]; toxin activity [GO:0090729]	Hoplocephalus stephensii (Stephens' banded snake)
TRINITY_DN48944_c1_g2_i4.p8 -	M. doreensis	Venom prothrombin activator	Peptidase S1 family, Snake venom subfamily	calcium ion binding [GO:0005509]; peptidase activator activity [GO:0016504]; serine-type endopeptidase activity [GO:0004252]; toxin activity [GO:0090729]	Oxyuranus scutellatus (Coastal taipan)
TRINITY_DN2242_c0_g1_i1.p1 -	M. doreensis	Venom prothrombin activator	Peptidase S1 family, Snake venom subfamily	calcium ion binding [GO:0005509]; peptidase activator activity [GO:0016504]; serine-type endopeptidase activity [GO:0004252]; toxin activity [GO:0090729]	Pseudechis porphyriacus (Red-bellied black snake)
TRINITY_DN6532_c3_g1_i2.p1 -	M. doreensis	Venom prothrombin activator	Peptidase S1 family, Snake venom subfamily	calcium ion binding [GO:0005509]; peptidase activator activity [GO:0016504]; serine-type endopeptidase activity [GO:0004252]; toxin activity [GO:0090729]	Pseudechis porphyriacus (Red-bellied black snake)
TRINITY_DN8428_c0_g2_i2.p1 -	M. doreensis	Venom prothrombin activator	Peptidase S1 family, Snake venom subfamily	calcium ion binding [GO:0005509]; peptidase activator activity [GO:0016504]; serine-type endopeptidase activity [GO:0004252]; toxin activity [GO:0090729]	Tropidechis carinatus (Australian rough-scaled snake)
TRINITY_DN45306_c0_g1_i1.p1 -	M. doreensis	Venom serine carboxypeptidase	Peptidase S10 family	serine-type carboxypeptidase activity [GO:0004185]	Apis mellifera (Honeybee)
TRINITY_DN55941_c0_g1_i2.p1 -	M. doreensis	Venom serine carboxypeptidase	Peptidase S10 family	serine-type carboxypeptidase activity [GO:0004185]	Apis mellifera (Honeybee)
TRINITY_DN65127_c0_g1_i1.p1 -	M. doreensis	Venom serine carboxypeptidase	Peptidase S10 family	serine-type carboxypeptidase activity [GO:0004185]	Apis mellifera (Honeybee)
TRINITY_DN68925_c0_g1_i1.p1 -	M. doreensis	Venom serine carboxypeptidase	Peptidase S10 family	serine-type carboxypeptidase activity [GO:0004185]	Apis mellifera (Honeybee)
TRINITY_DN74239_c0_g1_i1.p1 -	M. doreensis	Venom serine carboxypeptidase	Peptidase S10 family	serine-type carboxypeptidase activity [GO:0004185]	Apis mellifera (Honeybee)
TRINITY_DN87367_c0_g1_i1.p1 -	M. doreensis	Venom serine carboxypeptidase	Peptidase S10 family	serine-type carboxypeptidase activity [GO:0004185]	Apis mellifera (Honeybee)
TRINITY_DN23082_c1_g1_i1.p1 -	M. doreensis	Venom serine protease Bi-VSP (EC 3.4.21.-) (Thrombin-like enzyme)	Peptidase S1 family, CLIP subfamily	metal ion binding [GO:0046872]; peptidase activator activity [GO:0016504]; serine-type endopeptidase activity [GO:0004252]; toxin activity [GO:0090729]	Bombus ignitus (Bumblebee)
TRINITY_DN68271_c0_g1_i1.p1 -	M. doreensis	Venom serine protease Bi-VSP (EC 3.4.21.-) (Thrombin-like enzyme)	Peptidase S1 family, CLIP subfamily	metal ion binding [GO:0046872]; peptidase activator activity [GO:0016504]; serine-type endopeptidase activity [GO:0004252]; toxin activity [GO:0090729]	Bombus ignitus (Bumblebee)
TRINITY_DN988_c0_g1_i2.p1 -	M. doreensis	Zinc metalloproteinase/disintegrin-like (M12B)	Venom metalloproteinase (M12B) family, P-III subfamily, P-IIIa sub-subfamily	metal ion binding [GO:0046872]; metalloendopeptidase activity [GO:0004222]; toxin activity [GO:0090729]	Bothrops jararaca (Jararaca) (Bothrops jajaraca)
TRINITY_DN5386_c0_g1_i3.p1 -	M. doreensis	Zinc metalloproteinase/disintegrin-like (M12B)	Venom metalloproteinase (M12B) family, P-III subfamily	metal ion binding [GO:0046872]; metalloendopeptidase activity [GO:0004222]; toxin activity [GO:0090729]	Drysdalia coronoides (White-lipped snake) (Hoplocephalus coronoides)
TRINITY_DN21647_c0_g4_i1.p1 -	M. doreensis	Zinc metalloproteinase/disintegrin-like (M12B)	Venom metalloproteinase (M12B) family, P-III subfamily, P-IIIb sub-subfamily	metalloendopeptidase activity [GO:0004222]; metallopeptidase activity [GO:0008237]; toxin activity [GO:0090729]; zinc ion binding [GO:0008270]	Protobothrops flavoviridis (Habu) (Trimeresurus flavoviridis)
TRINITY_DN6114_c1_g1_i1.p1 -	M. doreensis	Zinc metalloproteinase/disintegrin-like (M12B)	Venom metalloproteinase (M12B) family, P-III subfamily, P-IIIb sub-subfamily	metalloendopeptidase activity [GO:0004222]; metallopeptidase activity [GO:0008237]; toxin activity [GO:0090729]; zinc ion binding [GO:0008270]	Protobothrops flavoviridis (Habu) (Trimeresurus flavoviridis)
TRINITY_DN12701_c0_g2_i1.p1 -	M. doreensis	Zinc metalloproteinase/disintegrin-like (M12B)	Venom metalloproteinase (M12B) family, P-III subfamily, P-IIIc sub-subfamily	metal ion binding [GO:0046872]; metalloendopeptidase activity [GO:0004222]; toxin activity [GO:0090729]	Trimeresurus stejnegeri (Chinese green tree viper) (Viridovipera stejnegeri)
TRINITY_DN12701_c0_g2_i4.p1 -	M. doreensis	Zinc metalloproteinase/disintegrin-like (M12B)	Venom metalloproteinase (M12B) family, P-III subfamily, P-IIIc sub-subfamily	metal ion binding [GO:0046872]; metalloendopeptidase activity [GO:0004222]; toxin activity [GO:0090729]	Trimeresurus stejnegeri (Chinese green tree viper) (Viridovipera stejnegeri)
TRINITY_DN78019_c0_g1_i2.p1 -	M. doreensis		Sea anemone 8 toxin family	toxin activity [GO:0090729]	Anemonia viridis (Snakelocks anemone)
TRINITY_DN36294_c0_g2_i1.p1 -	M. doreensis	Zinc metalloproteinase/disintegrin-like (M12B)	Sea anemone sodium channel inhibitory toxin family, Type I subfamily	sodium channel regulator activity [GO:0017080]; toxin activity [GO:0090729]	Antheopsis maculata (Sea anemone)
TRINITY_DN7040_c1_g1_i2.p1	M. doreensis	Zinc metalloproteinase/disintegrin-like (M12B)	Sea anemone sodium channel inhibitory toxin family, Type I subfamily	sodium channel regulator activity [GO:0017080]; toxin activity [GO:0090729]	Antheopsis maculata (Sea anemone)
TRINITY_DN713_c0_g1_i4.p1	M. doreensis	Zinc metalloproteinase/disintegrin-like (M12B)	Sea anemone sodium channel inhibitory toxin family, Type I subfamily	sodium channel regulator activity [GO:0017080]; toxin activity [GO:0090729]	Antheopsis maculata (Sea anemone)
TRINITY_DN1254_c0_g1_i1.p1	E. quadricolor	A.superbus venom factor 1	Venom complement C3 homolog family	endopeptidase inhibitor activity [GO:0004866]; metal ion binding [GO:0046872]; toxin activity [GO:0090729]	Austrelaps superbus (Lowland copperhead snake) (Hoplocephalus superbus)
TRINITY_DN1826_c0_g1_i2.p1	E. quadricolor	A.superbus venom factor 1	Venom complement C3 homolog family	endopeptidase inhibitor activity [GO:0004866]; metal ion binding [GO:0046872]; toxin activity [GO:0090729]	Austrelaps superbus (Lowland copperhead snake) (Hoplocephalus superbus)
TRINITY_DN1826_c2_g1_i1.p1	E. quadricolor	A.superbus venom factor 1	Venom complement C3 homolog family	endopeptidase inhibitor activity [GO:0004866]; metal ion binding [GO:0046872]; toxin activity [GO:0090729]	Austrelaps superbus (Lowland copperhead snake) (Hoplocephalus superbus)
TRINITY_DN47571_c0_g1_i1.p1	E. quadricolor	Astacin-like metalloprotease toxin	Peptidase family M12A	metalloendopeptidase activity [GO:0004222]; toxin activity [GO:0090729]; zinc ion binding [GO:0008270]	Varanus komodoensis (Komodo dragon)
TRINITY_DN1453_c0_g1_i8.p1	E. quadricolor	Astacin-like metalloprotease toxin	Peptidase family M12A	metalloendopeptidase activity [GO:0004222]; toxin activity [GO:0090729]; zinc ion binding [GO:0008270]	Varanus komodoensis (Komodo dragon)
TRINITY_DN17487_c0_g1_i4.p1	E. quadricolor	Astacin-like metalloprotease toxin	Peptidase family M12A	metalloendopeptidase activity [GO:0004222]; toxin activity [GO:0090729]; zinc ion binding [GO:0008270]	Varanus komodoensis (Komodo dragon)
TRINITY_DN1953_c1_g1_i1.p1	E. quadricolor	Astacin-like metalloprotease toxin	Peptidase family M12A	metalloendopeptidase activity [GO:0004222]; toxin activity [GO:0090729]; zinc ion binding [GO:0008270]	Varanus komodoensis (Komodo dragon)
TRINITY_DN3010_c1_g1_i3.p1	E. quadricolor	Astacin-like metalloprotease toxin	Peptidase family M12A	metalloendopeptidase activity [GO:0004222]; toxin activity [GO:0090729]; zinc ion binding [GO:0008270]	Varanus komodoensis (Komodo dragon)
TRINITY_DN3136_c1_g1_i1.p1	E. quadricolor	Astacin-like metalloprotease toxin	Peptidase family M12A	metalloendopeptidase activity [GO:0004222]; toxin activity [GO:0090729]; zinc ion binding [GO:0008270]	Varanus komodoensis (Komodo dragon)
TRINITY_DN33500_c0_g2_i1.p1	E. quadricolor	Astacin-like metalloprotease toxin	Peptidase family M12A	metalloendopeptidase activity [GO:0004222]; toxin activity [GO:0090729]; zinc ion binding [GO:0008270]	Varanus komodoensis (Komodo dragon)
TRINITY_DN336_c0_g1_i20.p1	E. quadricolor	Astacin-like metalloprotease toxin	Peptidase family M12A	metalloendopeptidase activity [GO:0004222]; toxin activity [GO:0090729]; zinc ion binding [GO:0008270]	Varanus komodoensis (Komodo dragon)
TRINITY_DN4682_c0_g1_i8.p1	E. quadricolor	Astacin-like metalloprotease toxin	Peptidase family M12A	metalloendopeptidase activity [GO:0004222]; toxin activity [GO:0090729]; zinc ion binding [GO:0008270]	Varanus komodoensis (Komodo dragon)
TRINITY_DN55048_c0_g1_i1.p1	E. quadricolor	Astacin-like metalloprotease toxin	Peptidase family M12A	metalloendopeptidase activity [GO:0004222]; toxin activity [GO:0090729]; zinc ion binding [GO:0008270]	Varanus komodoensis (Komodo dragon)
TRINITY_DN6923_c0_g1_i1.p1	E. quadricolor	Astacin-like metalloprotease toxin	Peptidase family M12A	metalloendopeptidase activity [GO:0004222]; toxin activity [GO:0090729]; zinc ion binding [GO:0008270]	Varanus komodoensis (Komodo dragon)
TRINITY_DN7165_c0_g1_i2.p1	E. quadricolor	Astacin-like metalloprotease toxin	Peptidase family M12A	metalloendopeptidase activity [GO:0004222]; toxin activity [GO:0090729]; zinc ion binding [GO:0008270]	Varanus komodoensis (Komodo dragon)
TRINITY_DN9121_c0_g1_i8.p1	E. quadricolor	Astacin-like metalloprotease toxin	Peptidase family M12A	metalloendopeptidase activity [GO:0004222]; toxin activity [GO:0090729]; zinc ion binding [GO:0008270]	Varanus komodoensis (Komodo dragon)
TRINITY_DN10009_c0_g1_i1.p1	E. quadricolor	Astacin-like metalloprotease toxin	Peptidase family M12A	metalloendopeptidase activity [GO:0004222]; toxin activity [GO:0090729]; zinc ion binding [GO:0008270]	Varanus komodoensis (Komodo dragon)
TRINITY_DN11427_c1_g1_i1.p1	E. quadricolor	Astacin-like metalloprotease toxin	Peptidase family M12A	metalloendopeptidase activity [GO:0004222]; toxin activity [GO:0090729]; zinc ion binding [GO:0008270]	Varanus komodoensis (Komodo dragon)
TRINITY_DN11750_c0_g3_i1.p1	E. quadricolor	Astacin-like metalloprotease toxin	Peptidase family M12A	metalloendopeptidase activity [GO:0004222]; toxin activity [GO:0090729]; zinc ion binding [GO:0008270]	Varanus komodoensis (Komodo dragon)
TRINITY_DN1259_c0_g1_i2.p1	E. quadricolor	Astacin-like metalloprotease toxin	Peptidase family M12A	metalloendopeptidase activity [GO:0004222]; toxin activity [GO:0090729]; zinc ion binding [GO:0008270]	Varanus komodoensis (Komodo dragon)
TRINITY_DN1826_c0_g1_i5.p1	E. quadricolor	Astacin-like metalloprotease toxin	Peptidase family M12A	metalloendopeptidase activity [GO:0004222]; toxin activity [GO:0090729]; zinc ion binding [GO:0008270]	Varanus komodoensis (Komodo dragon)
TRINITY_DN850_c0_g1_i4.p1	E. quadricolor	Astacin-like metalloprotease toxin 2	Peptidase family M12A	metalloendopeptidase activity [GO:0004222]; toxin activity [GO:0090729]; zinc ion binding [GO:0008270]	Agelenopsis aperta (North American funnel-web spider) (Agelenopsis gertschi)
TRINITY_DN14887_c0_g2_i1.p1	E. quadricolor	Astacin-like metalloprotease toxin 3	Peptidase family M12A	metalloendopeptidase activity [GO:0004222]; toxin activity [GO:0090729]; zinc ion binding [GO:0008270]	Agelenopsis aperta (North American funnel-web spider) (Agelenopsis gertschi)
TRINITY_DN2400_c0_g1_i9.p1	E. quadricolor	Astacin-like metalloprotease toxin 3	Peptidase family M12A	metalloendopeptidase activity [GO:0004222]; toxin activity [GO:0090729]; zinc ion binding [GO:0008270]	Agelenopsis aperta (North American funnel-web spider) (Agelenopsis gertschi)
TRINITY_DN3265_c0_g1_i5.p1	E. quadricolor	Astacin-like metalloprotease toxin 3	Peptidase family M12A	metalloendopeptidase activity [GO:0004222]; toxin activity [GO:0090729]; zinc ion binding [GO:0008270]	Agelenopsis aperta (North American funnel-web spider) (Agelenopsis gertschi)
TRINITY_DN1031_c1_g2_i9.p1	E. quadricolor	Blarina toxin	Peptidase S1 family, Kallikrein subfamily	serine-type endopeptidase activity [GO:0004252]; toxin activity [GO:0090729]	Crotalus adamanteus (Eastern diamondback rattlesnake)
TRINITY_DN12480_c0_g1_i2.p1	E. quadricolor	Blarina toxin	Peptidase S1 family, Kallikrein subfamily	serine-type endopeptidase activity [GO:0004252]; toxin activity [GO:0090729]	Crotalus adamanteus (Eastern diamondback rattlesnake)
TRINITY_DN2079_c0_g1_i13.p1	E. quadricolor	Blarina toxin	Peptidase S1 family, Kallikrein subfamily	serine-type endopeptidase activity [GO:0004252]; toxin activity [GO:0090729]	Nematostella vectensis (Starlet sea anemone)
TRINITY_DN3334_c0_g1_i1.p1	E. quadricolor	Blarina toxin	Peptidase S1 family, Kallikrein subfamily	serine-type endopeptidase activity [GO:0004252]; toxin activity [GO:0090729]	Nematostella vectensis (Starlet sea anemone)
TRINITY_DN40173_c0_g1_i1.p1	E. quadricolor	Blarina toxin	Peptidase S1 family, Kallikrein subfamily	serine-type endopeptidase activity [GO:0004252]; toxin activity [GO:0090729]	Nematostella vectensis (Starlet sea anemone)
TRINITY_DN5811_c0_g1_i4.p1	E. quadricolor	Blarina toxin	Peptidase S1 family, Kallikrein subfamily	serine-type endopeptidase activity [GO:0004252]; toxin activity [GO:0090729]	Nematostella vectensis (Starlet sea anemone)
TRINITY_DN6252_c4_g1_i4.p1	E. quadricolor	Blarina toxin	Peptidase S1 family, Kallikrein subfamily	serine-type endopeptidase activity [GO:0004252]; toxin activity [GO:0090729]	Nematostella vectensis (Starlet sea anemone)
TRINITY_DN8732_c0_g2_i1.p1	E. quadricolor	Blarina toxin	Peptidase S1 family, Kallikrein subfamily	serine-type endopeptidase activity [GO:0004252]; toxin activity [GO:0090729]	Nematostella vectensis (Starlet sea anemone)
TRINITY_DN8732_c0_g2_i2.p1	E. quadricolor	Blarina toxin	Peptidase S1 family, Kallikrein subfamily	serine-type endopeptidase activity [GO:0004252]; toxin activity [GO:0090729]	Nematostella vectensis (Starlet sea anemone)
TRINITY_DN4476_c0_g1_i8.p1	E. quadricolor	Coagulation factor V	Multicopper oxidase family	copper ion binding [GO:0005507]; peptidase activator activity [GO:0016504]; toxin activity [GO:0090729]	Pseudonaja textilis (Eastern brown snake)
TRINITY_DN9324_c0_g3_i1.p1	E. quadricolor	Coagulation factor X	Peptidase S1 family, Snake venom subfamily	calcium ion binding [GO:0005509]; peptidase activator activity [GO:0016504]; serine-type endopeptidase activity [GO:0004252]; toxin activity [GO:0090729]	Bunodosoma caissarum (Sea anemone)
TRINITY_DN35890_c0_g1_i1.p1	E. quadricolor	Coagulation factor X	Peptidase S1 family, Snake venom subfamily	calcium ion binding [GO:0005509]; peptidase activator activity [GO:0016504]; serine-type endopeptidase activity [GO:0004252]; toxin activity [GO:0090729]	Hoplocephalus stephensii (Stephens' banded snake)
TRINITY_DN880_c1_g1_i1.p1	E. quadricolor	Coagulation factor X	Peptidase S1 family, Snake venom subfamily	calcium ion binding [GO:0005509]; peptidase activator activity [GO:0016504]; serine-type endopeptidase activity [GO:0004252]; toxin activity [GO:0090729]	Naja kaouthia (Monocled cobra) (Naja siamensis)
TRINITY_DN8568_c0_g1_i2.p1	E. quadricolor	Coagulation factor X	Peptidase S1 family, Snake venom subfamily	calcium ion binding [GO:0005509]; peptidase activator activity [GO:0016504]; serine-type endopeptidase activity [GO:0004252]; toxin activity [GO:0090729]	Phoneutria nigriventer (Brazilian armed spider) (Ctenus nigriventer)
TRINITY_DN563_c7_g1_i2.p1	E. quadricolor	Cobra venom factor	Venom complement C3 homolog family	endopeptidase inhibitor activity [GO:0004866]; metal ion binding [GO:0046872]; toxin activity [GO:0090729]	Naja kaouthia (Monocled cobra) (Naja siamensis)
TRINITY_DN58376_c0_g1_i1.p1	E. quadricolor	Conopeptide P-like superfamily	Conopeptide P-like superfamily	ion channel regulator activity [GO:0099106]; serine-type endopeptidase inhibitor activity [GO:0004867]; toxin activity [GO:0090729]	Gemmula sogodensis (Gem-turris)
TRINITY_DN2336_c0_g1_i6.p1	E. quadricolor	Conopeptide P-like superfamily	Conopeptide P-like superfamily	ion channel regulator activity [GO:0099106]; serine-type endopeptidase inhibitor activity [GO:0004867]; toxin activity [GO:0090729]	Iotyrris cingulifera (Sea snail) (Pleurotoma cingulifera)
TRINITY_DN2718_c0_g1_i3.p1	E. quadricolor	Conopeptide P-like superfamily	Conopeptide P-like superfamily	ion channel regulator activity [GO:0099106]; serine-type endopeptidase inhibitor activity [GO:0004867]; toxin activity [GO:0090729]	Iotyrris cingulifera (Sea snail) (Pleurotoma cingulifera)
TRINITY_DN40179_c0_g1_i1.p1	E. quadricolor	Conopeptide P-like superfamily	Conopeptide P-like superfamily	ion channel regulator activity [GO:0099106]; serine-type endopeptidase inhibitor activity [GO:0004867]; toxin activity [GO:0090729]	Iotyrris cingulifera (Sea snail) (Pleurotoma cingulifera)
TRINITY_DN113541_c0_g1_i2.p1	E. quadricolor	Conopeptide P-like superfamily	Conopeptide P-like superfamily	ion channel regulator activity [GO:0099106]; serine-type endopeptidase inhibitor activity [GO:0004867]; toxin activity [GO:0090729]	Lophiotoma olangoensis (Sea snail)
TRINITY_DN1369_c2_g1_i30.p1	E. quadricolor	Conopeptide P-like superfamily	Conopeptide P-like superfamily	ion channel regulator activity [GO:0099106]; serine-type endopeptidase inhibitor activity [GO:0004867]; toxin activity [GO:0090729]	Lophiotoma olangoensis (Sea snail)
TRINITY_DN510_c0_g1_i1.p1	E. quadricolor	Conopeptide P-like superfamily	Conopeptide P-like superfamily	ion channel regulator activity [GO:0099106]; serine-type endopeptidase inhibitor activity [GO:0004867]; toxin activity [GO:0090729]	Polystira albida (White giant-turris) (Pleurotoma albida)
TRINITY_DN9979_c0_g1_i1.p1	E. quadricolor	Conotoxin Im14.3	Conopeptide P-like superfamily	toxin activity [GO:0090729]	Conus imperialis (Imperial cone)
TRINITY_DN13036_c1_g1_i1.p1	E. quadricolor	Crassicorin-I (BDS-like antimicrobial peptide)	Sea anemone type 3 (BDS) potassium channel toxin family	ion channel inhibitor activity [GO:0008200]; toxin activity [GO:0090729]	Oxyuranus microlepidotus (Inland taipan) (Diemenia microlepidota)
TRINITY_DN5051_c0_g1_i1.p1	E. quadricolor	C-type lectin	True venom lectin family	carbohydrate binding [GO:0030246]; metal ion binding [GO:0046872]	Bitis gabonica (Gaboon adder) (Gaboon viper)
TRINITY_DN71323_c0_g1_i2.p1	E. quadricolor	C-type lectin	True venom lectin family	carbohydrate binding [GO:0030246]; metal ion binding [GO:0046872]	Bitis gabonica (Gaboon adder) (Gaboon viper)
TRINITY_DN190_c1_g1_i1.p1	E. quadricolor	C-type lectin	True venom lectin family	carbohydrate binding [GO:0030246]; metal ion binding [GO:0046872]	Bungarus fasciatus (Banded krait) (Pseudoboa fasciata)
TRINITY_DN2383_c0_g1_i6.p1	E. quadricolor	C-type lectin	True venom lectin family	carbohydrate binding [GO:0030246]; metal ion binding [GO:0046872]; toxin activity [GO:0090729]	Cerberus rynchops (Dog-faced water snake)
TRINITY_DN1816_c0_g1_i6.p1	E. quadricolor	C-type lectin	True venom lectin family	metal ion binding [GO:0046872]; toxin activity [GO:0090729]	Crotalus adamanteus (Eastern diamondback rattlesnake)
TRINITY_DN13706_c0_g1_i2.p1	E. quadricolor	C-type lectin	True venom lectin family	endopeptidase inhibitor activity [GO:0004866]; metal ion binding [GO:0046872]; toxin activity [GO:0090729]	Crotalus adamanteus (Eastern diamondback rattlesnake)
TRINITY_DN1427_c2_g1_i1.p1	E. quadricolor	C-type lectin	True venom lectin family	endopeptidase inhibitor activity [GO:0004866]; metal ion binding [GO:0046872]; toxin activity [GO:0090729]	Crotalus adamanteus (Eastern diamondback rattlesnake)
TRINITY_DN2591_c0_g1_i4.p1	E. quadricolor	C-type lectin	True venom lectin family	carbohydrate binding [GO:0030246]; metal ion binding [GO:0046872]	Erythrolamprus poecilogyrus (Water snake) (Liophis poecilogyrus)
TRINITY_DN431_c0_g1_i12.p1	E. quadricolor	C-type lectin	True venom lectin family	carbohydrate binding [GO:0030246]; metal ion binding [GO:0046872]	Erythrolamprus poecilogyrus (Water snake) (Liophis poecilogyrus)
TRINITY_DN5009_c1_g2_i1.p1	E. quadricolor	C-type lectin	True venom lectin family	carbohydrate binding [GO:0030246]; metal ion binding [GO:0046872]	Erythrolamprus poecilogyrus (Water snake) (Liophis poecilogyrus)
TRINITY_DN946_c0_g1_i1.p1	E. quadricolor	C-type lectin	True venom lectin family	carbohydrate binding [GO:0030246]; metal ion binding [GO:0046872]	Hydrophis hardwickii (Hardwick's spine-bellied seasnake) (Lapemis hardwickii)
TRINITY_DN431_c0_g1_i8.p1	E. quadricolor	C-type lectin	True venom lectin family	carbohydrate binding [GO:0030246]; metal ion binding [GO:0046872]	Hydrophis hardwickii (Hardwick's spine-bellied seasnake) (Lapemis hardwickii)
TRINITY_DN1519_c0_g2_i3.p1	E. quadricolor	C-type lectin	True venom lectin family	carbohydrate binding [GO:0030246]; metal ion binding [GO:0046872]	Micrurus corallinus (Brazilian coral snake)
TRINITY_DN2058_c0_g1_i1.p1	E. quadricolor	C-type lectin	True venom lectin family	carbohydrate binding [GO:0030246]; metal ion binding [GO:0046872]	Micrurus corallinus (Brazilian coral snake)
TRINITY_DN2058_c0_g1_i12.p1	E. quadricolor	C-type lectin	True venom lectin family	carbohydrate binding [GO:0030246]; metal ion binding [GO:0046872]	Micrurus corallinus (Brazilian coral snake)
TRINITY_DN13323_c0_g2_i14.p1	E. quadricolor	C-type lectin	True venom lectin family	carbohydrate binding [GO:0030246]; metal ion binding [GO:0046872]	Philodryas olfersii (Green snake)
TRINITY_DN315_c2_g1_i1.p1	E. quadricolor	C-type lectin	True venom lectin family	carbohydrate binding [GO:0030246]; metal ion binding [GO:0046872]	Philodryas olfersii (Green snake)
TRINITY_DN3257_c0_g1_i17.p1	E. quadricolor	C-type lectin	True venom lectin family	carbohydrate binding [GO:0030246]; metal ion binding [GO:0046872]	Philodryas olfersii (Green snake)
TRINITY_DN33582_c0_g1_i2.p1	E. quadricolor	C-type lectin	True venom lectin family	carbohydrate binding [GO:0030246]; metal ion binding [GO:0046872]	Philodryas olfersii (Green snake)
TRINITY_DN7717_c3_g1_i1.p1	E. quadricolor	C-type lectin	True venom lectin family	carbohydrate binding [GO:0030246]; metal ion binding [GO:0046872]	Philodryas olfersii (Green snake)
TRINITY_DN9035_c0_g1_i13.p1	E. quadricolor	C-type lectin	True venom lectin family	carbohydrate binding [GO:0030246]; metal ion binding [GO:0046872]	Philodryas olfersii (Green snake)
TRINITY_DN9035_c0_g1_i15.p1	E. quadricolor	C-type lectin	True venom lectin family	carbohydrate binding [GO:0030246]; metal ion binding [GO:0046872]	Philodryas olfersii (Green snake)
TRINITY_DN13823_c0_g6_i1.p1	E. quadricolor	C-type lectin	True venom lectin family	carbohydrate binding [GO:0030246]; metal ion binding [GO:0046872]; toxin activity [GO:0090729]	Pseudoferania polylepis (Macleay's water snake) (Enhydris polylepis)
TRINITY_DN10400_c0_g1_i13.p1	E. quadricolor	C-type lectin	True venom lectin family	carbohydrate binding [GO:0030246]; metal ion binding [GO:0046872]	Thrasops jacksonii (Jackson's black tree snake)
TRINITY_DN675_c0_g1_i18.p1	E. quadricolor	C-type lectin	True venom lectin family	carbohydrate binding [GO:0030246]; metal ion binding [GO:0046872]	Thrasops jacksonii (Jackson's black tree snake)
TRINITY_DN3806_c0_g1_i2.p1	E. quadricolor	C-type lectin	True venom lectin family	carbohydrate binding [GO:0030246]; metal ion binding [GO:0046872]	Trimeresurus stejnegeri (Chinese green tree viper) (Viridovipera stejnegeri)
TRINITY_DN1295_c0_g1_i6.p1	E. quadricolor	Cystatin-2	Cystatin family	cysteine-type endopeptidase inhibitor activity [GO:0004869]	Crotalus adamanteus (Eastern diamondback rattlesnake)
TRINITY_DN10184_c0_g1_i1.p1	E. quadricolor	Cysteine-rich venom protein helothermine (CRVP HLTx)	CRISP family	calcium channel regulator activity [GO:0005246]; potassium channel regulator activity [GO:0015459]; toxin activity [GO:0090729]	Loxosceles intermedia (Brown spider)
TRINITY_DN25947_c0_g1_i1.p1	E. quadricolor	Cysteine-rich venom protein kaouthin-2	CRISP family	toxin activity [GO:0090729]	Loxosceles intermedia (Brown spider)
TRINITY_DN2383_c0_g1_i2.p1	E. quadricolor	DELTA-actitoxin-Aeq1b (DELTA-AITX-Aeq1b)	Actinoporin family, Sea anemone subfamily	channel activity [GO:0015267]; toxin activity [GO:0090729]	Urticina crassicornis (Mottled anemone) (Tealia crassicornis)
TRINITY_DN5588_c0_g1_i1.p1	E. quadricolor	DELTA-alicitoxin-Pse2b	MAC/Perforin	toxin activity [GO:0090729]	Phyllodiscus semoni (Night anemone)
TRINITY_DN14374_c1_g1_i1.p1	E. quadricolor	DELTA-thalatoxin-Avl2a	Sea anemone sodium channel inhibitory toxin family, Type II subfamily	toxin activity [GO:0090729]	Actineria villosa (Okinawan sea anemone)
TRINITY_DN3257_c0_g1_i13.p1	E. quadricolor	Galactose-specific lectin nattectin	True venom lectin family	carbohydrate binding [GO:0030246]; metal ion binding [GO:0046872]; toxin activity [GO:0090729]	Thalassophryne nattereri (Copper Joe toadfish)
TRINITY_DN40780_c0_g1_i1.p1	E. quadricolor	Galactose-specific lectin nattectin	True venom lectin family	carbohydrate binding [GO:0030246]; metal ion binding [GO:0046872]; toxin activity [GO:0090729]	Thalassophryne nattereri (Copper Joe toadfish)
TRINITY_DN5709_c0_g2_i15.p1	E. quadricolor	Galactose-specific lectin nattectin	True venom lectin family	carbohydrate binding [GO:0030246]; metal ion binding [GO:0046872]; toxin activity [GO:0090729]	Thalassophryne nattereri (Copper Joe toadfish)
TRINITY_DN732_c0_g1_i5.p1	E. quadricolor	Galactose-specific lectin nattectin	True venom lectin family	carbohydrate binding [GO:0030246]; metal ion binding [GO:0046872]; toxin activity [GO:0090729]	Thalassophryne nattereri (Copper Joe toadfish)
TRINITY_DN27341_c0_g1_i1.p1	E. quadricolor	Hemolin	Hemolin family	serine-type peptidase activity [GO:0008236]; toxin activity [GO:0090729]	Lonomia obliqua (Moth)
TRINITY_DN3187_c3_g1_i1.p1	E. quadricolor	Hemolin	Hemolin family	serine-type peptidase activity [GO:0008236]; toxin activity [GO:0090729]	Lonomia obliqua (Moth)
TRINITY_DN33345_c0_g1_i1.p1	E. quadricolor	Hemolin	Hemolin family	serine-type peptidase activity [GO:0008236]; toxin activity [GO:0090729]	Lonomia obliqua (Moth)
TRINITY_DN3796_c0_g1_i7.p1	E. quadricolor	Hemolin	Hemolin family	serine-type peptidase activity [GO:0008236]; toxin activity [GO:0090729]	Lonomia obliqua (Moth)
TRINITY_DN3806_c0_g1_i1.p1	E. quadricolor	Hemolin	Hemolin family	serine-type peptidase activity [GO:0008236]; toxin activity [GO:0090729]	Lonomia obliqua (Moth)
TRINITY_DN49135_c0_g1_i1.p2	E. quadricolor	Kappa-actitoxin-Avd4m	Sea anemone type 3 (BDS) potassium channel toxin family	ion channel inhibitor activity [GO:0008200]; potassium channel regulator activity [GO:0015459]; toxin activity [GO:0090729]	Oxyuranus microlepidotus (Inland taipan) (Diemenia microlepidota)
TRINITY_DN5956_c2_g1_i2.p1	E. quadricolor	KappaPI-actitoxin-Ael3a	Venom Kunitz-type family, Sea anemone type 2 potassium channel toxin subfamily	potassium channel inhibitor activity [GO:0019870]; serine-type endopeptidase inhibitor activity [GO:0004867]; toxin activity [GO:0090729]	Naja kaouthia (Monocled cobra) (Naja siamensis)
TRINITY_DN15589_c0_g1_i1.p2	E. quadricolor	Kunitz-type serine protease inhibitor bitisilin-2	Venom Kunitz-type family	serine-type endopeptidase inhibitor activity [GO:0004867]	Bombus pensylvanicus (American bumblebee) (Apis pensylvanica)
TRINITY_DN2100_c3_g1_i4.p1	E. quadricolor	Kunitz-type serine protease inhibitor bitisilin-3	Venom Kunitz-type family	serine-type endopeptidase inhibitor activity [GO:0004867]	Bombus pensylvanicus (American bumblebee) (Apis pensylvanica)
TRINITY_DN9996_c0_g1_i1.p1	E. quadricolor	Kunitz-type serine protease inhibitor C2	Venom metalloproteinase (M12B) family, P-III subfamily, P-IIIa sub-subfamily	metal ion binding [GO:0046872]; metalloendopeptidase activity [GO:0004222]; toxin activity [GO:0090729]	Agelenopsis aperta (North American funnel-web spider) (Agelenopsis gertschi)
TRINITY_DN6164_c0_g1_i3.p1	E. quadricolor	Kunitz-type serine protease inhibitor C2	Venom Kunitz-type family	serine-type endopeptidase inhibitor activity [GO:0004867]; toxin activity [GO:0090729]	Bombus pensylvanicus (American bumblebee) (Apis pensylvanica)
TRINITY_DN3804_c0_g1_i2.p1	E. quadricolor	Kunitz-type serine protease inhibitor PPTI	Venom Kunitz-type family	potassium channel regulator activity [GO:0015459]; serine-type endopeptidase inhibitor activity [GO:0004867]; toxin activity [GO:0090729]	Bombus pensylvanicus (American bumblebee) (Apis pensylvanica)
TRINITY_DN1037_c0_g1_i1.p1	E. quadricolor	Kunitz-type U19-barytoxin-Tl1a	Venom Kunitz-type family	serine-type endopeptidase inhibitor activity [GO:0004867]	Bombus pensylvanicus (American bumblebee) (Apis pensylvanica)
TRINITY_DN950_c1_g2_i1.p1	E. quadricolor	L-amino-acid oxidase (LAAO) (LAO) (EC 1.4.3.2)	Flavin monoamine oxidase family, FIG1 subfamily	L-amino-acid oxidase activity [GO:0001716]; toxin activity [GO:0090729]	Oxyuranus scutellatus scutellatus (Australian taipan) (Coastal taipan)
TRINITY_DN87_c0_g1_i13.p1	E. quadricolor	Natterin-4	Natterin family	hydrolase activity [GO:0016787]; toxin activity [GO:0090729]	Thalassophryne nattereri (Copper Joe toadfish)
TRINITY_DN58504_c0_g1_i1.p1	E. quadricolor	Nematocyst expressed protein 6	nep family	serine-type endopeptidase activity [GO:0004252]; toxin activity [GO:0090729]	Actinia equina (Beadlet anemone)
TRINITY_DN59718_c0_g1_i1.p1	E. quadricolor	Nematocyst expressed protein 6	nep family	serine-type endopeptidase activity [GO:0004252]; toxin activity [GO:0090729]	Anemonia viridis (Snakelocks anemone)
TRINITY_DN6143_c0_g1_i11.p1	E. quadricolor	Nematocyst expressed protein 6	nep family	serine-type endopeptidase activity [GO:0004252]; toxin activity [GO:0090729]	Anemonia viridis (Snakelocks anemone)
TRINITY_DN616_c2_g1_i14.p1	E. quadricolor	Nematocyst expressed protein 6	nep family	serine-type endopeptidase activity [GO:0004252]; toxin activity [GO:0090729]	Anemonia viridis (Snakelocks anemone)
TRINITY_DN6187_c0_g2_i1.p1	E. quadricolor	Nematocyst expressed protein 6	nep family	serine-type endopeptidase activity [GO:0004252]; toxin activity [GO:0090729]	Anemonia viridis (Snakelocks anemone)
TRINITY_DN6583_c0_g2_i1.p1	E. quadricolor	Nematocyst expressed protein 6	nep family	serine-type endopeptidase activity [GO:0004252]; toxin activity [GO:0090729]	Anemonia viridis (Snakelocks anemone)
TRINITY_DN65840_c0_g1_i1.p1	E. quadricolor	Nematocyst expressed protein 6	nep family	serine-type endopeptidase activity [GO:0004252]; toxin activity [GO:0090729]	Anemonia viridis (Snakelocks anemone)
TRINITY_DN7667_c0_g1_i1.p1	E. quadricolor	Nematocyst expressed protein 6	nep family	serine-type endopeptidase activity [GO:0004252]; toxin activity [GO:0090729]	Anemonia viridis (Snakelocks anemone)
TRINITY_DN7667_c0_g1_i2.p1	E. quadricolor	Nematocyst expressed protein 6	nep family	serine-type endopeptidase activity [GO:0004252]; toxin activity [GO:0090729]	Anemonia viridis (Snakelocks anemone)
TRINITY_DN8394_c0_g1_i1.p1	E. quadricolor	Nematocyst expressed protein 6	nep family	serine-type endopeptidase activity [GO:0004252]; toxin activity [GO:0090729]	Anemonia viridis (Snakelocks anemone)
TRINITY_DN9359_c0_g1_i2.p1	E. quadricolor	Nematocyst expressed protein 6	nep family	serine-type endopeptidase activity [GO:0004252]; toxin activity [GO:0090729]	Anemonia viridis (Snakelocks anemone)
TRINITY_DN53239_c0_g1_i1.p1	E. quadricolor	Nematocyst expressed protein 6	nep family	serine-type endopeptidase activity [GO:0004252]; toxin activity [GO:0090729]	Conus imperialis (Imperial cone)
TRINITY_DN8987_c0_g2_i1.p1	E. quadricolor	Nematocyst expressed protein 6	nep family	serine-type endopeptidase activity [GO:0004252]; toxin activity [GO:0090729]	Gemmula sogodensis (Gem-turris)
TRINITY_DN2148_c0_g1_i5.p1	E. quadricolor	Nematocyst expressed protein 6	nep family	serine-type endopeptidase activity [GO:0004252]; toxin activity [GO:0090729]	Iotyrris cingulifera (Sea snail) (Pleurotoma cingulifera)
TRINITY_DN705_c1_g1_i5.p1	E. quadricolor	Nematocyst expressed protein 6	nep family	serine-type endopeptidase activity [GO:0004252]; toxin activity [GO:0090729]	Iotyrris cingulifera (Sea snail) (Pleurotoma cingulifera)
TRINITY_DN738_c0_g1_i2.p1	E. quadricolor	Nematocyst expressed protein 6	nep family	serine-type endopeptidase activity [GO:0004252]; toxin activity [GO:0090729]	Iotyrris cingulifera (Sea snail) (Pleurotoma cingulifera)
TRINITY_DN6406_c0_g1_i3.p1	E. quadricolor	Nematocyst expressed protein 6	nep family	serine-type endopeptidase activity [GO:0004252]; toxin activity [GO:0090729]	Lophiotoma olangoensis (Sea snail)
TRINITY_DN708_c0_g1_i1.p1	E. quadricolor	Nematocyst expressed protein 6	nep family	serine-type endopeptidase activity [GO:0004252]; toxin activity [GO:0090729]	Lophiotoma olangoensis (Sea snail)
TRINITY_DN66854_c0_g1_i2.p1	E. quadricolor	Nematocyst expressed protein 6	nep family	serine-type endopeptidase activity [GO:0004252]; toxin activity [GO:0090729]	Polystira albida (White giant-turris) (Pleurotoma albida)
TRINITY_DN4348_c0_g2_i1.p1	E. quadricolor	Nematocyst expressed protein 6	nep family	metalloendopeptidase activity [GO:0004222]; toxin activity [GO:0090729]; zinc ion binding [GO:0008270]	Trimeresurus stejnegeri (Chinese green tree viper) (Viridovipera stejnegeri)
TRINITY_DN10277_c1_g1_i5.p1	E. quadricolor	Nematocyst expressed protein 6	nep family	toxin activity [GO:0090729]	Cerberus rynchops (Dog-faced water snake)
TRINITY_DN3907_c0_g2_i2.p1	E. quadricolor	Neutral phospholipase A2 B (svPLA2)	Phospholipase A2 family, Group I subfamily, D49 sub-subfamily	calcium ion binding [GO:0005509]; phospholipase A2 activity [GO:0004623]; toxin activity [GO:0090729]	Pseudechis porphyriacus (Red-bellied black snake)
TRINITY_DN57081_c0_g1_i1.p1	E. quadricolor	OMEGA-stichotoxin-Sgt1a	EGF domain peptide family	toxin activity [GO:0090729]	Hydrophis hardwickii (Hardwick's spine-bellied seasnake) (Lapemis hardwickii)
TRINITY_DN110706_c0_g1_i1.p1	E. quadricolor	OMEGA-stichotoxin-Sgt1a	EGF domain peptide family	toxin activity [GO:0090729]	Loxosceles intermedia (Brown spider)
TRINITY_DN13923_c1_g1_i1.p1	E. quadricolor	OMEGA-stichotoxin-Sgt1a	EGF domain peptide family	toxin activity [GO:0090729]	Loxosceles intermedia (Brown spider)
TRINITY_DN6497_c0_g2_i3.p1	E. quadricolor	OMEGA-stichotoxin-Sgt1a	EGF domain peptide family	toxin activity [GO:0090729]	Loxosceles intermedia (Brown spider)
TRINITY_DN56298_c0_g1_i2.p1	E. quadricolor	Opicalcin-1 (OpCa1)	Scorpion calcin family	calcium channel inhibitor activity [GO:0019855]; toxin activity [GO:0090729]	Opistophthalmus carinatus (African yellow leg scorpion)
TRINITY_DN103242_c0_g1_i1.p1	E. quadricolor	Phospholipase A2	Phospholipase A2 family	calcium ion binding [GO:0005509]; phospholipase A2 activity [GO:0004623]; toxin activity [GO:0090729]	Pseudechis porphyriacus (Red-bellied black snake)
TRINITY_DN4476_c0_g1_i9.p1	E. quadricolor	PI-actitoxin-Aeq3a	Venom Kunitz-type family, Sea anemone type 2 potassium channel toxin subfamily	potassium channel regulator activity [GO:0015459]; serine-type endopeptidase inhibitor activity [GO:0004867]; toxin activity [GO:0090729]	Pseudonaja textilis (Eastern brown snake)
TRINITY_DN2119_c0_g1_i8.p1	E. quadricolor	Putative Kunitz-type serine protease inhibitor	Venom Kunitz-type family	serine-type endopeptidase inhibitor activity [GO:0004867]	Bombus pensylvanicus (American bumblebee) (Apis pensylvanica)
TRINITY_DN2617_c0_g3_i1.p1	E. quadricolor	Ryncolin	Ficolin lectin family, Veficolin subfamily	toxin activity [GO:0090729]	Cerberus rynchops (Dog-faced water snake)
TRINITY_DN4373_c0_g1_i6.p1	E. quadricolor	Ryncolin	Ficolin lectin family, Veficolin subfamily	toxin activity [GO:0090729]	Cerberus rynchops (Dog-faced water snake)
TRINITY_DN5361_c0_g2_i10.p1	E. quadricolor	Ryncolin	Ficolin lectin family, Veficolin subfamily	toxin activity [GO:0090729]	Cerberus rynchops (Dog-faced water snake)
TRINITY_DN5361_c0_g2_i18.p1	E. quadricolor	Ryncolin	Ficolin lectin family, Veficolin subfamily	toxin activity [GO:0090729]	Cerberus rynchops (Dog-faced water snake)
TRINITY_DN576_c0_g1_i18.p1	E. quadricolor	Ryncolin	Ficolin lectin family, Veficolin subfamily	toxin activity [GO:0090729]	Cerberus rynchops (Dog-faced water snake)
TRINITY_DN61290_c0_g1_i1.p1	E. quadricolor	Ryncolin	Ficolin lectin family, Veficolin subfamily	toxin activity [GO:0090729]	Cerberus rynchops (Dog-faced water snake)
TRINITY_DN22919_c0_g1_i14.p2	E. quadricolor	Ryncolin	Ficolin lectin family, Veficolin subfamily	toxin activity [GO:0090729]	Cerberus rynchops (Dog-faced water snake)
TRINITY_DN2584_c0_g1_i39.p1	E. quadricolor	Ryncolin	Ficolin lectin family, Veficolin subfamily	toxin activity [GO:0090729]	Cerberus rynchops (Dog-faced water snake)
TRINITY_DN27669_c2_g1_i1.p1	E. quadricolor	Ryncolin	Ficolin lectin family, Veficolin subfamily	toxin activity [GO:0090729]	Cerberus rynchops (Dog-faced water snake)
TRINITY_DN3214_c0_g2_i2.p1	E. quadricolor	Ryncolin	Ficolin lectin family, Veficolin subfamily	toxin activity [GO:0090729]	Cerberus rynchops (Dog-faced water snake)
TRINITY_DN3214_c0_g3_i3.p1	E. quadricolor	Ryncolin	Ficolin lectin family, Veficolin subfamily	toxin activity [GO:0090729]	Cerberus rynchops (Dog-faced water snake)
TRINITY_DN43057_c0_g1_i1.p2	E. quadricolor	Ryncolin	Ficolin lectin family, Veficolin subfamily	toxin activity [GO:0090729]	Cerberus rynchops (Dog-faced water snake)
TRINITY_DN652_c0_g1_i11.p1	E. quadricolor	Ryncolin	Ficolin lectin family, Veficolin subfamily	toxin activity [GO:0090729]	Cerberus rynchops (Dog-faced water snake)
TRINITY_DN652_c0_g1_i5.p1	E. quadricolor	Ryncolin	Ficolin lectin family, Veficolin subfamily	toxin activity [GO:0090729]	Cerberus rynchops (Dog-faced water snake)
TRINITY_DN1029_c0_g1_i1.p1	E. quadricolor	Ryncolin	Ficolin lectin family, Veficolin subfamily	toxin activity [GO:0090729]	Cerberus rynchops (Dog-faced water snake)
TRINITY_DN1029_c0_g1_i10.p1	E. quadricolor	Ryncolin	Ficolin lectin family, Veficolin subfamily	toxin activity [GO:0090729]	Cerberus rynchops (Dog-faced water snake)
TRINITY_DN1029_c0_g1_i15.p1	E. quadricolor	Ryncolin	Ficolin lectin family, Veficolin subfamily	toxin activity [GO:0090729]	Cerberus rynchops (Dog-faced water snake)
TRINITY_DN17349_c0_g1_i10.p3	E. quadricolor	Ryncolin	Ficolin lectin family, Veficolin subfamily	toxin activity [GO:0090729]	Cerberus rynchops (Dog-faced water snake)
TRINITY_DN17349_c0_g1_i4.p2	E. quadricolor	Ryncolin	Ficolin lectin family, Veficolin subfamily	toxin activity [GO:0090729]	Cerberus rynchops (Dog-faced water snake)
TRINITY_DN17349_c0_g1_i6.p1	E. quadricolor	Ryncolin	Ficolin lectin family, Veficolin subfamily	toxin activity [GO:0090729]	Cerberus rynchops (Dog-faced water snake)
TRINITY_DN1816_c0_g1_i18.p1	E. quadricolor	Ryncolin	Ficolin lectin family, Veficolin subfamily	toxin activity [GO:0090729]	Cerberus rynchops (Dog-faced water snake)
TRINITY_DN44386_c0_g1_i1.p1	E. quadricolor	Ryncolin	Ficolin lectin family, Veficolin subfamily	toxin activity [GO:0090729]	Cerberus rynchops (Dog-faced water snake)
TRINITY_DN94806_c0_g1_i1.p1	E. quadricolor	Ryncolin	Ficolin lectin family, Veficolin subfamily	toxin activity [GO:0090729]	Cerberus rynchops (Dog-faced water snake)
TRINITY_DN10_c35_g1_i6.p1	E. quadricolor	Ryncolin	Ficolin lectin family, Veficolin subfamily	toxin activity [GO:0090729]	Cerberus rynchops (Dog-faced water snake)
TRINITY_DN10_c35_g1_i9.p1	E. quadricolor	Ryncolin	Ficolin lectin family, Veficolin subfamily	toxin activity [GO:0090729]	Cerberus rynchops (Dog-faced water snake)
TRINITY_DN1270_c0_g1_i10.p1	E. quadricolor	Ryncolin	Ficolin lectin family, Veficolin subfamily	toxin activity [GO:0090729]	Cerberus rynchops (Dog-faced water snake)
TRINITY_DN2584_c0_g1_i19.p1	E. quadricolor	Ryncolin	Ficolin lectin family, Veficolin subfamily	toxin activity [GO:0090729]	Cerberus rynchops (Dog-faced water snake)
TRINITY_DN32987_c0_g1_i2.p1	E. quadricolor	Ryncolin	Ficolin lectin family, Veficolin subfamily	toxin activity [GO:0090729]	Cerberus rynchops (Dog-faced water snake)
TRINITY_DN5396_c4_g1_i2.p1	E. quadricolor	Ryncolin	Ficolin lectin family, Veficolin subfamily	toxin activity [GO:0090729]	Cerberus rynchops (Dog-faced water snake)
TRINITY_DN576_c0_g1_i11.p1	E. quadricolor	Ryncolin	Ficolin lectin family, Veficolin subfamily	toxin activity [GO:0090729]	Cerberus rynchops (Dog-faced water snake)
TRINITY_DN576_c0_g1_i15.p1	E. quadricolor	Ryncolin	Ficolin lectin family, Veficolin subfamily	toxin activity [GO:0090729]	Cerberus rynchops (Dog-faced water snake)
TRINITY_DN576_c0_g1_i19.p1	E. quadricolor	Ryncolin	Ficolin lectin family, Veficolin subfamily	toxin activity [GO:0090729]	Cerberus rynchops (Dog-faced water snake)
TRINITY_DN576_c0_g1_i4.p1	E. quadricolor	Ryncolin	Ficolin lectin family, Veficolin subfamily	toxin activity [GO:0090729]	Cerberus rynchops (Dog-faced water snake)
TRINITY_DN59791_c0_g1_i1.p1	E. quadricolor	Ryncolin	Ficolin lectin family, Veficolin subfamily	toxin activity [GO:0090729]	Cerberus rynchops (Dog-faced water snake)
TRINITY_DN652_c0_g1_i6.p1	E. quadricolor	Ryncolin	Ficolin lectin family, Veficolin subfamily	toxin activity [GO:0090729]	Cerberus rynchops (Dog-faced water snake)
TRINITY_DN48_c0_g1_i2.p1	E. quadricolor	Small cysteine-rich protein 4 (SCRiP4)	Cnidaria small cysteine-rich protein (SCRiP) family	toxin activity [GO:0090729]	Dolopus genitalis (Giant Australian assassin fly) (Asilus genitalis)
TRINITY_DN3690_c0_g1_i8.p1	E. quadricolor	Snaclec family	Snaclec 3 (C-type lectin )	toxin activity [GO:0090729]	Bothrops jararaca (Jararaca) (Bothrops jajaraca)
TRINITY_DN52087_c0_g1_i1.p1	E. quadricolor	Snaclec family	Snaclec 3 (C-type lectin )	toxin activity [GO:0090729]	Crotalus durissus terrificus (South American rattlesnake)
TRINITY_DN3907_c0_g1_i1.p1	E. quadricolor	Snaclec family	Snaclec 3 (C-type lectin )	metal ion binding [GO:0046872]; toxin activity [GO:0090729]	Daboia siamensis (Eastern Russel's viper) (Daboia russelii siamensis)
TRINITY_DN3907_c0_g2_i1.p1	E. quadricolor	Snaclec family	Snaclec 3 (C-type lectin )	metal ion binding [GO:0046872]; toxin activity [GO:0090729]	Daboia siamensis (Eastern Russel's viper) (Daboia russelii siamensis)
TRINITY_DN3511_c0_g1_i1.p1	E. quadricolor	Snaclec family	Snaclec 3 (C-type lectin )	toxin activity [GO:0090729]	Macrovipera lebetina (Levantine viper) (Vipera lebetina)
TRINITY_DN102181_c0_g1_i1.p2	E. quadricolor	Snaclec family	Snaclec 3 (C-type lectin )	metal ion binding [GO:0046872]; toxin activity [GO:0090729]	Macrovipera lebetina (Levantine viper) (Vipera lebetina)
TRINITY_DN7011_c0_g1_i4.p1	E. quadricolor	Snake venom serine protease salmobin (SVSP)	Peptidase S1 family, Snake venom subfamily	serine-type endopeptidase activity [GO:0004252]; toxin activity [GO:0090729]	Phyllodiscus semoni (Night anemone)
TRINITY_DN19_c5_g1_i2.p1	E. quadricolor	Techylectin-like protein	0	carbohydrate binding [GO:0030246]; metal ion binding [GO:0046872]	Phoneutria nigriventer (Brazilian armed spider) (Ctenus nigriventer)
TRINITY_DN996_c0_g2_i1.p1	E. quadricolor	Toxin Bcs III 15.09	EGF domain peptide family	toxin activity [GO:0090729]	Loxosceles intermedia (Brown spider)
TRINITY_DN1107_c0_g1_i4.p2	E. quadricolor	U17-myrmicitoxin-Tb1f	EGF domain peptide family		Tetramorium bicarinatum (Tramp ant)
TRINITY_DN2079_c0_g1_i15.p1	E. quadricolor	U21-ctenitoxin-Pn1a	Peptidase S1 family	serine-type endopeptidase activity [GO:0004252]	Varanus komodoensis (Komodo dragon)
TRINITY_DN69040_c0_g1_i1.p1	E. quadricolor	U-actitoxin-Avd10a	Sea anemone type 1 potassium channel toxin family, Type 1b subfamily	potassium channel regulator activity [GO:0015459]; toxin activity [GO:0090729]	Notechis scutatus scutatus (Mainland tiger snake) (Common tiger snake)
TRINITY_DN76223_c0_g1_i1.p1	E. quadricolor	U-actitoxin-Avd3f	Venom Kunitz-type family, Sea anemone type 2 potassium channel toxin subfamily	potassium channel regulator activity [GO:0015459]; serine-type endopeptidase inhibitor activity [GO:0004867]; toxin activity [GO:0090729]	Agkistrodon piscivorus piscivorus (Eastern cottonmouth)
TRINITY_DN101832_c0_g1_i1.p1	E. quadricolor	U-actitoxin-Avd3h	Venom Kunitz-type family, Sea anemone type 2 potassium channel toxin subfamily	potassium channel regulator activity [GO:0015459]; serine-type endopeptidase inhibitor activity [GO:0004867]; toxin activity [GO:0090729]	Adamsia palliata (Cloak anemone) (Adamsia carciniopados)
TRINITY_DN5090_c0_g4_i1.p1	E. quadricolor	U-actitoxin-Avd3h	Venom Kunitz-type family, Sea anemone type 2 potassium channel toxin subfamily	potassium channel regulator activity [GO:0015459]; serine-type endopeptidase inhibitor activity [GO:0004867]; toxin activity [GO:0090729]	Bungarus fasciatus (Banded krait) (Pseudoboa fasciata)
TRINITY_DN2770_c0_g1_i21.p1	E. quadricolor	U-actitoxin-Avd3i	Venom Kunitz-type family, Sea anemone type 2 potassium channel toxin subfamily	potassium channel regulator activity [GO:0015459]; serine-type endopeptidase inhibitor activity [GO:0004867]; toxin activity [GO:0090729]	Heloderma horridum horridum (Mexican beaded lizard)
TRINITY_DN6316_c0_g1_i6.p1	E. quadricolor	U-actitoxin-Avd3i	Venom Kunitz-type family, Sea anemone type 2 potassium channel toxin subfamily	potassium channel regulator activity [GO:0015459]; serine-type endopeptidase inhibitor activity [GO:0004867]; toxin activity [GO:0090729]	Naja kaouthia (Monocled cobra) (Naja siamensis)
TRINITY_DN91938_c0_g1_i1.p1	E. quadricolor	U-actitoxin-Avd3m	Venom Kunitz-type family, Sea anemone type 2 potassium channel toxin subfamily	potassium channel regulator activity [GO:0015459]; serine-type endopeptidase inhibitor activity [GO:0004867]; toxin activity [GO:0090729]	Actinia equina (Beadlet anemone)
TRINITY_DN68789_c0_g1_i1.p1	E. quadricolor	U-actitoxin-Avd3m	Venom Kunitz-type family, Sea anemone type 2 potassium channel toxin subfamily	potassium channel regulator activity [GO:0015459]; serine-type endopeptidase inhibitor activity [GO:0004867]; toxin activity [GO:0090729]	Naja sputatrix (Malayan spitting cobra) (Naja naja sputatrix)
TRINITY_DN115088_c0_g1_i1.p1	E. quadricolor	U-actitoxin-Avd8d	Sea anemone 8 toxin family	toxin activity [GO:0090729]	Pseudechis porphyriacus (Red-bellied black snake)
TRINITY_DN4197_c0_g1_i2.p1	E. quadricolor	U-actitoxin-Bcs2a	Sea anemone type 3 (BDS) potassium channel toxin family	ion channel inhibitor activity [GO:0008200]; signaling receptor inhibitor activity [GO:0030547]; toxin activity [GO:0090729]	Oxyuranus microlepidotus (Inland taipan) (Diemenia microlepidota)
TRINITY_DN13658_c4_g1_i1.p1	E. quadricolor	U-actitoxin-Ugr1c (U-AITX-Ugr1c)	Sea anemone structural class 9a family	ion channel regulator activity [GO:0099106]; toxin activity [GO:0090729]	Notechis scutatus scutatus (Mainland tiger snake) (Common tiger snake)
TRINITY_DN3291_c0_g1_i9.p1	E. quadricolor	U-actitoxin-Ugr1c (U-AITX-Ugr1c)	Sea anemone structural class 9a family	ion channel regulator activity [GO:0099106]; toxin activity [GO:0090729]	Pseudechis porphyriacus (Red-bellied black snake)
TRINITY_DN41908_c0_g1_i1.p1	E. quadricolor	U-actitoxin-Ugr1c (U-AITX-Ugr1c)	Sea anemone structural class 9a family	ion channel regulator activity [GO:0099106]; toxin activity [GO:0090729]	Pseudechis porphyriacus (Red-bellied black snake)
TRINITY_DN5211_c0_g1_i3.p1	E. quadricolor	U-Kazal-Dg21.2		serine-type endopeptidase inhibitor activity [GO:0004867]	Dolopus genitalis (Giant Australian assassin fly) (Asilus genitalis)
TRINITY_DN2079_c0_g1_i3.p1	E. quadricolor	Veficolin	Ficolin lectin family, Veficolin subfamily	toxin activity [GO:0090729]	Varanus komodoensis (Komodo dragon)
TRINITY_DN21969_c0_g1_i2.p1	E. quadricolor	Veficolin	Ficolin lectin family, Veficolin subfamily	toxin activity [GO:0090729]	Varanus komodoensis (Komodo dragon)
TRINITY_DN21969_c0_g1_i5.p1	E. quadricolor	Veficolin	Ficolin lectin family, Veficolin subfamily	toxin activity [GO:0090729]	Varanus komodoensis (Komodo dragon)
TRINITY_DN21969_c0_g2_i2.p1	E. quadricolor	Veficolin	Ficolin lectin family, Veficolin subfamily	toxin activity [GO:0090729]	Varanus komodoensis (Komodo dragon)
TRINITY_DN363_c2_g1_i4.p1	E. quadricolor	Veficolin	Ficolin lectin family, Veficolin subfamily	toxin activity [GO:0090729]	Varanus komodoensis (Komodo dragon)
TRINITY_DN6580_c0_g2_i2.p1	E. quadricolor	Veficolin	Ficolin lectin family, Veficolin subfamily	toxin activity [GO:0090729]	Varanus komodoensis (Komodo dragon)
TRINITY_DN67297_c0_g1_i1.p1	E. quadricolor	Veficolin	Ficolin lectin family, Veficolin subfamily	toxin activity [GO:0090729]	Varanus komodoensis (Komodo dragon)
TRINITY_DN67772_c0_g1_i1.p1	E. quadricolor	Veficolin	Ficolin lectin family, Veficolin subfamily	toxin activity [GO:0090729]	Varanus komodoensis (Komodo dragon)
TRINITY_DN11693_c0_g4_i1.p1	E. quadricolor	Veficolin	Ficolin lectin family, Veficolin subfamily	toxin activity [GO:0090729]	Varanus komodoensis (Komodo dragon)
TRINITY_DN13194_c0_g1_i6.p1	E. quadricolor	Veficolin	Ficolin lectin family, Veficolin subfamily	toxin activity [GO:0090729]	Varanus komodoensis (Komodo dragon)
TRINITY_DN15031_c0_g1_i1.p1	E. quadricolor	Veficolin	Ficolin lectin family, Veficolin subfamily	toxin activity [GO:0090729]	Varanus komodoensis (Komodo dragon)
TRINITY_DN192_c1_g1_i2.p1	E. quadricolor	Veficolin	Ficolin lectin family, Veficolin subfamily	toxin activity [GO:0090729]	Varanus komodoensis (Komodo dragon)
TRINITY_DN2820_c0_g1_i5.p1	E. quadricolor	Veficolin	Ficolin lectin family, Veficolin subfamily	toxin activity [GO:0090729]	Varanus komodoensis (Komodo dragon)
TRINITY_DN3021_c0_g1_i1.p1	E. quadricolor	Veficolin	Ficolin lectin family, Veficolin subfamily	toxin activity [GO:0090729]	Varanus komodoensis (Komodo dragon)
TRINITY_DN30310_c0_g2_i1.p1	E. quadricolor	Veficolin	Ficolin lectin family, Veficolin subfamily	toxin activity [GO:0090729]	Varanus komodoensis (Komodo dragon)
TRINITY_DN30310_c0_g2_i2.p1	E. quadricolor	Veficolin	Ficolin lectin family, Veficolin subfamily	toxin activity [GO:0090729]	Varanus komodoensis (Komodo dragon)
TRINITY_DN3466_c0_g1_i1.p1	E. quadricolor	Veficolin	Ficolin lectin family, Veficolin subfamily	toxin activity [GO:0090729]	Varanus komodoensis (Komodo dragon)
TRINITY_DN3487_c0_g1_i1.p1	E. quadricolor	Veficolin	Ficolin lectin family, Veficolin subfamily	toxin activity [GO:0090729]	Varanus komodoensis (Komodo dragon)
TRINITY_DN4139_c0_g1_i3.p1	E. quadricolor	Veficolin	Ficolin lectin family, Veficolin subfamily	toxin activity [GO:0090729]	Varanus komodoensis (Komodo dragon)
TRINITY_DN5563_c0_g2_i1.p1	E. quadricolor	Veficolin	Ficolin lectin family, Veficolin subfamily	toxin activity [GO:0090729]	Varanus komodoensis (Komodo dragon)
TRINITY_DN560_c0_g1_i2.p1	E. quadricolor	Veficolin	Ficolin lectin family, Veficolin subfamily	toxin activity [GO:0090729]	Varanus komodoensis (Komodo dragon)
TRINITY_DN58229_c0_g1_i1.p1	E. quadricolor	Veficolin	Ficolin lectin family, Veficolin subfamily	toxin activity [GO:0090729]	Varanus komodoensis (Komodo dragon)
TRINITY_DN722_c0_g1_i1.p1	E. quadricolor	Veficolin	Ficolin lectin family, Veficolin subfamily	toxin activity [GO:0090729]	Varanus komodoensis (Komodo dragon)
TRINITY_DN722_c0_g1_i7.p1	E. quadricolor	Veficolin	Ficolin lectin family, Veficolin subfamily	toxin activity [GO:0090729]	Varanus komodoensis (Komodo dragon)
TRINITY_DN7618_c0_g1_i2.p1	E. quadricolor	Veficolin	Ficolin lectin family, Veficolin subfamily	toxin activity [GO:0090729]	Varanus komodoensis (Komodo dragon)
TRINITY_DN9971_c0_g1_i2.p1	E. quadricolor	Veficolin	Ficolin lectin family, Veficolin subfamily	toxin activity [GO:0090729]	Varanus komodoensis (Komodo dragon)
TRINITY_DN10127_c0_g1_i1.p1	E. quadricolor	Veficolin	Ficolin lectin family, Veficolin subfamily	toxin activity [GO:0090729]	Varanus komodoensis (Komodo dragon)
TRINITY_DN1029_c0_g1_i16.p1	E. quadricolor	Veficolin	Ficolin lectin family, Veficolin subfamily	toxin activity [GO:0090729]	Varanus komodoensis (Komodo dragon)
TRINITY_DN1029_c0_g1_i18.p1	E. quadricolor	Veficolin	Ficolin lectin family, Veficolin subfamily	toxin activity [GO:0090729]	Varanus komodoensis (Komodo dragon)
TRINITY_DN1029_c0_g1_i5.p1	E. quadricolor	Veficolin	Ficolin lectin family, Veficolin subfamily	toxin activity [GO:0090729]	Varanus komodoensis (Komodo dragon)
TRINITY_DN1029_c0_g1_i6.p1	E. quadricolor	Veficolin	Ficolin lectin family, Veficolin subfamily	toxin activity [GO:0090729]	Varanus komodoensis (Komodo dragon)
TRINITY_DN1029_c0_g1_i8.p1	E. quadricolor	Veficolin	Ficolin lectin family, Veficolin subfamily	toxin activity [GO:0090729]	Varanus komodoensis (Komodo dragon)
TRINITY_DN109716_c0_g1_i1.p1	E. quadricolor	Veficolin	Ficolin lectin family, Veficolin subfamily	toxin activity [GO:0090729]	Varanus komodoensis (Komodo dragon)
TRINITY_DN112_c0_g1_i3.p1	E. quadricolor	Veficolin	Ficolin lectin family, Veficolin subfamily	toxin activity [GO:0090729]	Varanus komodoensis (Komodo dragon)
TRINITY_DN13706_c0_g1_i1.p2	E. quadricolor	Veficolin	Ficolin lectin family, Veficolin subfamily	toxin activity [GO:0090729]	Varanus komodoensis (Komodo dragon)
TRINITY_DN1399_c0_g1_i14.p1	E. quadricolor	Veficolin	Ficolin lectin family, Veficolin subfamily	toxin activity [GO:0090729]	Varanus komodoensis (Komodo dragon)
TRINITY_DN1414_c0_g1_i1.p1	E. quadricolor	Veficolin	Ficolin lectin family, Veficolin subfamily	toxin activity [GO:0090729]	Varanus komodoensis (Komodo dragon)
TRINITY_DN14509_c0_g1_i1.p1	E. quadricolor	Veficolin	Ficolin lectin family, Veficolin subfamily	toxin activity [GO:0090729]	Varanus komodoensis (Komodo dragon)
TRINITY_DN14509_c0_g1_i2.p1	E. quadricolor	Veficolin	Ficolin lectin family, Veficolin subfamily	toxin activity [GO:0090729]	Varanus komodoensis (Komodo dragon)
TRINITY_DN1598_c0_g1_i4.p1	E. quadricolor	Veficolin	Ficolin lectin family, Veficolin subfamily	toxin activity [GO:0090729]	Varanus komodoensis (Komodo dragon)
TRINITY_DN16395_c0_g1_i2.p1	E. quadricolor	Veficolin	Ficolin lectin family, Veficolin subfamily	toxin activity [GO:0090729]	Varanus komodoensis (Komodo dragon)
TRINITY_DN1654_c0_g1_i1.p1	E. quadricolor	Veficolin	Ficolin lectin family, Veficolin subfamily	toxin activity [GO:0090729]	Varanus komodoensis (Komodo dragon)
TRINITY_DN1680_c0_g1_i24.p1	E. quadricolor	Veficolin	Ficolin lectin family, Veficolin subfamily	toxin activity [GO:0090729]	Varanus komodoensis (Komodo dragon)
TRINITY_DN1685_c0_g1_i18.p1	E. quadricolor	Veficolin	Ficolin lectin family, Veficolin subfamily	toxin activity [GO:0090729]	Varanus komodoensis (Komodo dragon)
TRINITY_DN169_c0_g1_i1.p1	E. quadricolor	Veficolin	Ficolin lectin family, Veficolin subfamily	toxin activity [GO:0090729]	Varanus komodoensis (Komodo dragon)
TRINITY_DN422_c0_g1_i2.p1	E. quadricolor	Venom allergen	CRISP family, Venom allergen 5-like subfamily		Loxosceles intermedia (Brown spider)
TRINITY_DN5335_c0_g1_i15.p1	E. quadricolor	Venom allergen	CRISP family, Venom allergen 5-like subfamily		Loxosceles intermedia (Brown spider)
TRINITY_DN6554_c0_g2_i1.p2	E. quadricolor	Venom allergen	CRISP family, Venom allergen 5-like subfamily		Loxosceles intermedia (Brown spider)
TRINITY_DN721_c0_g1_i6.p2	E. quadricolor	Venom allergen	CRISP family, Venom allergen 5-like subfamily		Loxosceles intermedia (Brown spider)
TRINITY_DN782_c3_g1_i1.p1	E. quadricolor	Venom allergen	CRISP family, Venom allergen 5-like subfamily		Loxosceles intermedia (Brown spider)
TRINITY_DN3761_c2_g1_i4.p1	E. quadricolor	Venom factor (VF)	Venom complement C3 homolog family	endopeptidase inhibitor activity [GO:0004866]; metal ion binding [GO:0046872]; toxin activity [GO:0090729]	Crotalus adamanteus (Eastern diamondback rattlesnake)
TRINITY_DN68350_c0_g1_i1.p1	E. quadricolor	Venom peptide isomerase heavy chain	Peptidase S1 family	isomerase activity [GO:0016853]; serine-type endopeptidase activity [GO:0004252]	Drysdalia coronoides (White-lipped snake) (Hoplocephalus coronoides)
TRINITY_DN169_c0_g1_i5.p1	E. quadricolor	Venom peptide isomerase heavy chain	Peptidase S1 family	isomerase activity [GO:0016853]; serine-type endopeptidase activity [GO:0004252]	Varanus komodoensis (Komodo dragon)
TRINITY_DN17197_c0_g1_i2.p1	E. quadricolor	Venom peptide isomerase heavy chain	Peptidase S1 family	isomerase activity [GO:0016853]; serine-type endopeptidase activity [GO:0004252]	Varanus komodoensis (Komodo dragon)
TRINITY_DN17939_c0_g1_i2.p1	E. quadricolor	Venom peptide isomerase heavy chain	Peptidase S1 family	isomerase activity [GO:0016853]; serine-type endopeptidase activity [GO:0004252]	Varanus komodoensis (Komodo dragon)
TRINITY_DN18_c0_g1_i10.p1	E. quadricolor	Venom peptide isomerase heavy chain	Peptidase S1 family	isomerase activity [GO:0016853]; serine-type endopeptidase activity [GO:0004252]	Varanus komodoensis (Komodo dragon)
TRINITY_DN181_c0_g1_i20.p1	E. quadricolor	Venom peptide isomerase heavy chain	Peptidase S1 family	isomerase activity [GO:0016853]; serine-type endopeptidase activity [GO:0004252]	Varanus komodoensis (Komodo dragon)
TRINITY_DN1816_c0_g1_i11.p1	E. quadricolor	Venom peptide isomerase heavy chain	Peptidase S1 family	isomerase activity [GO:0016853]; serine-type endopeptidase activity [GO:0004252]	Varanus komodoensis (Komodo dragon)
TRINITY_DN193_c0_g1_i12.p1	E. quadricolor	Venom peptide isomerase heavy chain	Peptidase S1 family	isomerase activity [GO:0016853]; serine-type endopeptidase activity [GO:0004252]	Varanus komodoensis (Komodo dragon)
TRINITY_DN193_c0_g1_i24.p1	E. quadricolor	Venom peptide isomerase heavy chain	Peptidase S1 family	isomerase activity [GO:0016853]; serine-type endopeptidase activity [GO:0004252]	Varanus komodoensis (Komodo dragon)
TRINITY_DN193_c0_g1_i26.p1	E. quadricolor	Venom peptide isomerase heavy chain	Peptidase S1 family	isomerase activity [GO:0016853]; serine-type endopeptidase activity [GO:0004252]	Varanus komodoensis (Komodo dragon)
TRINITY_DN193_c0_g1_i34.p1	E. quadricolor	Venom peptide isomerase heavy chain	Peptidase S1 family	isomerase activity [GO:0016853]; serine-type endopeptidase activity [GO:0004252]	Varanus komodoensis (Komodo dragon)
TRINITY_DN1998_c0_g1_i1.p1	E. quadricolor	Venom peptide isomerase heavy chain	Peptidase S1 family	isomerase activity [GO:0016853]; serine-type endopeptidase activity [GO:0004252]	Varanus komodoensis (Komodo dragon)
TRINITY_DN21148_c0_g1_i6.p1	E. quadricolor	Venom peptide isomerase heavy chain	Peptidase S1 family	isomerase activity [GO:0016853]; serine-type endopeptidase activity [GO:0004252]	Varanus komodoensis (Komodo dragon)
TRINITY_DN217_c0_g1_i14.p1	E. quadricolor	Venom peptide isomerase heavy chain	Peptidase S1 family	isomerase activity [GO:0016853]; serine-type endopeptidase activity [GO:0004252]	Varanus komodoensis (Komodo dragon)
TRINITY_DN217_c0_g1_i2.p1	E. quadricolor	Venom peptide isomerase heavy chain	Peptidase S1 family	isomerase activity [GO:0016853]; serine-type endopeptidase activity [GO:0004252]	Varanus komodoensis (Komodo dragon)
TRINITY_DN217_c0_g1_i6.p1	E. quadricolor	Venom protease	Peptidase S1 family	serine-type endopeptidase activity [GO:0004252]	Varanus komodoensis (Komodo dragon)
TRINITY_DN2366_c0_g1_i1.p1	E. quadricolor	Venom protease	Peptidase S1 family	serine-type endopeptidase activity [GO:0004252]	Varanus komodoensis (Komodo dragon)
TRINITY_DN24866_c0_g1_i1.p1	E. quadricolor	Venom protease	Peptidase S1 family	serine-type endopeptidase activity [GO:0004252]	Varanus komodoensis (Komodo dragon)
TRINITY_DN413_c0_g1_i1.p1	E. quadricolor	Venom protease	Peptidase S1 family	serine-type endopeptidase activity [GO:0004252]	Varanus komodoensis (Komodo dragon)
TRINITY_DN4914_c1_g1_i2.p1	E. quadricolor	Venom protease	Peptidase S1 family	serine-type endopeptidase activity [GO:0004252]	Varanus komodoensis (Komodo dragon)
TRINITY_DN49759_c0_g1_i1.p1	E. quadricolor	Venom protease	Peptidase S1 family	serine-type endopeptidase activity [GO:0004252]	Varanus komodoensis (Komodo dragon)
TRINITY_DN5710_c0_g1_i1.p1	E. quadricolor	Venom protease	Peptidase S1 family	serine-type endopeptidase activity [GO:0004252]	Varanus komodoensis (Komodo dragon)
TRINITY_DN584_c0_g1_i2.p1	E. quadricolor	Venom protease	Peptidase S1 family	serine-type endopeptidase activity [GO:0004252]	Varanus komodoensis (Komodo dragon)
TRINITY_DN7596_c0_g3_i5.p1	E. quadricolor	Venom protease	Peptidase S1 family	serine-type endopeptidase activity [GO:0004252]	Varanus komodoensis (Komodo dragon)
TRINITY_DN87_c0_g1_i18.p1	E. quadricolor	Venom protease	Peptidase S1 family	serine-type endopeptidase activity [GO:0004252]	Varanus komodoensis (Komodo dragon)
TRINITY_DN873_c2_g1_i1.p1	E. quadricolor	Venom protease	Peptidase S1 family	serine-type endopeptidase activity [GO:0004252]	Varanus komodoensis (Komodo dragon)
TRINITY_DN11268_c2_g1_i1.p1	E. quadricolor	Venom prothrombin activator	Peptidase S1 family, Snake venom subfamily	calcium ion binding [GO:0005509]; peptidase activator activity [GO:0016504]; serine-type endopeptidase activity [GO:0004252]; toxin activity [GO:0090729]	Anthopleura elegantissima (Green aggregating anemone) (Actinia elegantissima)
TRINITY_DN460_c0_g1_i3.p1	E. quadricolor	Venom prothrombin activator	Peptidase S1 family, Snake venom subfamily	calcium ion binding [GO:0005509]; peptidase activator activity [GO:0016504]; serine-type endopeptidase activity [GO:0004252]; toxin activity [GO:0090729]	Austrelaps superbus (Lowland copperhead snake) (Hoplocephalus superbus)
TRINITY_DN47_c2_g1_i6.p1	E. quadricolor	Venom prothrombin activator	Peptidase S1 family, Snake venom subfamily	calcium ion binding [GO:0005509]; peptidase activator activity [GO:0016504]; serine-type endopeptidase activity [GO:0004252]; toxin activity [GO:0090729]	Austrelaps superbus (Lowland copperhead snake) (Hoplocephalus superbus)
TRINITY_DN97_c26_g1_i2.p1	E. quadricolor	Venom prothrombin activator	Peptidase S1 family, Snake venom subfamily	calcium ion binding [GO:0005509]; peptidase activator activity [GO:0016504]; serine-type endopeptidase activity [GO:0004252]; toxin activity [GO:0090729]	Austrelaps superbus (Lowland copperhead snake) (Hoplocephalus superbus)
TRINITY_DN17371_c0_g1_i7.p1	E. quadricolor	Venom prothrombin activator	Peptidase S1 family, Snake venom subfamily	calcium ion binding [GO:0005509]; peptidase activator activity [GO:0016504]; serine-type endopeptidase activity [GO:0004252]; toxin activity [GO:0090729]	Bothrops jararaca (Jararaca) (Bothrops jajaraca)
TRINITY_DN86_c2_g1_i1.p1	E. quadricolor	Venom prothrombin activator	Peptidase S1 family, Snake venom subfamily	calcium ion binding [GO:0005509]; peptidase activator activity [GO:0016504]; serine-type endopeptidase activity [GO:0004252]; toxin activity [GO:0090729]	Bunodosoma caissarum (Sea anemone)
TRINITY_DN7952_c0_g1_i1.p1	E. quadricolor	Venom prothrombin activator	Peptidase S1 family, Snake venom subfamily	calcium ion binding [GO:0005509]; peptidase activator activity [GO:0016504]; serine-type endopeptidase activity [GO:0004252]; toxin activity [GO:0090729]	Daboia siamensis (Eastern Russel's viper) (Daboia russelii siamensis)
TRINITY_DN7952_c0_g1_i2.p1	E. quadricolor	Venom prothrombin activator	Peptidase S1 family, Snake venom subfamily	calcium ion binding [GO:0005509]; peptidase activator activity [GO:0016504]; serine-type endopeptidase activity [GO:0004252]; toxin activity [GO:0090729]	Daboia siamensis (Eastern Russel's viper) (Daboia russelii siamensis)
TRINITY_DN4458_c0_g1_i4.p1	E. quadricolor	Venom prothrombin activator	Peptidase S1 family, Snake venom subfamily	calcium ion binding [GO:0005509]; peptidase activator activity [GO:0016504]; serine-type endopeptidase activity [GO:0004252]; toxin activity [GO:0090729]	Gloydius halys (Chinese water mocassin) (Agkistrodon halys)
TRINITY_DN1210_c0_g1_i2.p1	E. quadricolor	Venom prothrombin activator	Peptidase S1 family, Snake venom subfamily	calcium ion binding [GO:0005509]; peptidase activator activity [GO:0016504]; serine-type endopeptidase activity [GO:0004252]; toxin activity [GO:0090729]	Lonomia obliqua (Moth)
TRINITY_DN14719_c0_g1_i1.p1	E. quadricolor	Venom prothrombin activator	Peptidase S1 family, Snake venom subfamily	calcium ion binding [GO:0005509]; peptidase activator activity [GO:0016504]; serine-type endopeptidase activity [GO:0004252]; toxin activity [GO:0090729]	Lonomia obliqua (Moth)
TRINITY_DN26833_c0_g1_i1.p1	E. quadricolor	Venom prothrombin activator	Peptidase S1 family, Snake venom subfamily	calcium ion binding [GO:0005509]; peptidase activator activity [GO:0016504]; serine-type endopeptidase activity [GO:0004252]; toxin activity [GO:0090729]	Lonomia obliqua (Moth)
TRINITY_DN6036_c0_g1_i1.p1	E. quadricolor	Venom prothrombin activator	Peptidase S1 family, Snake venom subfamily	calcium ion binding [GO:0005509]; peptidase activator activity [GO:0016504]; serine-type endopeptidase activity [GO:0004252]; toxin activity [GO:0090729]	Lonomia obliqua (Moth)
TRINITY_DN7776_c0_g1_i4.p1	E. quadricolor	Venom prothrombin activator	Peptidase S1 family, Snake venom subfamily	calcium ion binding [GO:0005509]; peptidase activator activity [GO:0016504]; serine-type endopeptidase activity [GO:0004252]; toxin activity [GO:0090729]	Lonomia obliqua (Moth)
TRINITY_DN31737_c0_g2_i1.p1	E. quadricolor	Venom prothrombin activator	Peptidase S1 family, Snake venom subfamily	calcium ion binding [GO:0005509]; peptidase activator activity [GO:0016504]; serine-type endopeptidase activity [GO:0004252]; toxin activity [GO:0090729]	Macrovipera lebetina (Levantine viper) (Vipera lebetina)
TRINITY_DN12480_c0_g1_i1.p1	E. quadricolor	Venom prothrombin activator	Peptidase S1 family, Snake venom subfamily	calcium ion binding [GO:0005509]; peptidase activator activity [GO:0016504]; serine-type endopeptidase activity [GO:0004252]; toxin activity [GO:0090729]	Nematostella vectensis (Starlet sea anemone)
TRINITY_DN13051_c0_g1_i5.p1	E. quadricolor	Venom prothrombin activator	Peptidase S1 family, Snake venom subfamily	calcium ion binding [GO:0005509]; peptidase activator activity [GO:0016504]; serine-type endopeptidase activity [GO:0004252]; toxin activity [GO:0090729]	Nematostella vectensis (Starlet sea anemone)
TRINITY_DN18772_c0_g1_i2.p2	E. quadricolor	Venom prothrombin activator	Peptidase S1 family, Snake venom subfamily	calcium ion binding [GO:0005509]; peptidase activator activity [GO:0016504]; serine-type endopeptidase activity [GO:0004252]; toxin activity [GO:0090729]	Nematostella vectensis (Starlet sea anemone)
TRINITY_DN20623_c0_g1_i2.p1	E. quadricolor	Venom prothrombin activator	Peptidase S1 family, Snake venom subfamily	calcium ion binding [GO:0005509]; peptidase activator activity [GO:0016504]; serine-type endopeptidase activity [GO:0004252]; toxin activity [GO:0090729]	Nematostella vectensis (Starlet sea anemone)
TRINITY_DN20773_c0_g1_i2.p1	E. quadricolor	Venom prothrombin activator	Peptidase S1 family, Snake venom subfamily	calcium ion binding [GO:0005509]; peptidase activator activity [GO:0016504]; serine-type endopeptidase activity [GO:0004252]; toxin activity [GO:0090729]	Nematostella vectensis (Starlet sea anemone)
TRINITY_DN24289_c0_g1_i1.p1	E. quadricolor	Venom prothrombin activator	Peptidase S1 family, Snake venom subfamily	calcium ion binding [GO:0005509]; peptidase activator activity [GO:0016504]; serine-type endopeptidase activity [GO:0004252]; toxin activity [GO:0090729]	Nematostella vectensis (Starlet sea anemone)
TRINITY_DN25_c0_g1_i43.p1	E. quadricolor	Venom prothrombin activator	Peptidase S1 family, Snake venom subfamily	calcium ion binding [GO:0005509]; peptidase activator activity [GO:0016504]; serine-type endopeptidase activity [GO:0004252]; toxin activity [GO:0090729]	Nematostella vectensis (Starlet sea anemone)
TRINITY_DN3896_c0_g1_i32.p1	E. quadricolor	Venom prothrombin activator	Peptidase S1 family, Snake venom subfamily	calcium ion binding [GO:0005509]; peptidase activator activity [GO:0016504]; serine-type endopeptidase activity [GO:0004252]; toxin activity [GO:0090729]	Nematostella vectensis (Starlet sea anemone)
TRINITY_DN93755_c0_g1_i1.p1	E. quadricolor	Venom prothrombin activator	Peptidase S1 family, Snake venom subfamily	calcium ion binding [GO:0005509]; peptidase activator activity [GO:0016504]; serine-type endopeptidase activity [GO:0004252]; toxin activity [GO:0090729]	Nematostella vectensis (Starlet sea anemone)
TRINITY_DN1272_c2_g1_i3.p1	E. quadricolor	Venom prothrombin activator	Peptidase S1 family, Snake venom subfamily	calcium ion binding [GO:0005509]; peptidase activator activity [GO:0016504]; serine-type endopeptidase activity [GO:0004252]; toxin activity [GO:0090729]	Nematostella vectensis (Starlet sea anemone)
TRINITY_DN14375_c0_g2_i2.p1	E. quadricolor	Venom prothrombin activator	Peptidase S1 family, Snake venom subfamily	calcium ion binding [GO:0005509]; peptidase activator activity [GO:0016504]; serine-type endopeptidase activity [GO:0004252]; toxin activity [GO:0090729]	Nematostella vectensis (Starlet sea anemone)
TRINITY_DN336_c0_g1_i2.p1	E. quadricolor	Venom prothrombin activator	Peptidase S1 family, Snake venom subfamily	calcium ion binding [GO:0005509]; peptidase activator activity [GO:0016504]; serine-type endopeptidase activity [GO:0004252]; toxin activity [GO:0090729]	Nematostella vectensis (Starlet sea anemone)
TRINITY_DN4458_c0_g1_i1.p1	E. quadricolor	Venom prothrombin activator	Peptidase S1 family, Snake venom subfamily	calcium ion binding [GO:0005509]; peptidase activator activity [GO:0016504]; serine-type endopeptidase activity [GO:0004252]; toxin activity [GO:0090729]	Nematostella vectensis (Starlet sea anemone)
TRINITY_DN22488_c0_g1_i2.p1	E. quadricolor	Venom prothrombin activator	Peptidase S1 family, Snake venom subfamily	calcium ion binding [GO:0005509]; peptidase activator activity [GO:0016504]; serine-type endopeptidase activity [GO:0004252]; toxin activity [GO:0090729]	Opistophthalmus carinatus (African yellow leg scorpion)
TRINITY_DN56_c0_g1_i5.p1	E. quadricolor	Venom prothrombin activator	Multicopper oxidase family	copper ion binding [GO:0005507]; peptidase activator activity [GO:0016504]; toxin activity [GO:0090729]	Oxyuranus scutellatus (Coastal taipan)
TRINITY_DN9109_c0_g1_i4.p1	E. quadricolor	Venom prothrombin activator	Multicopper oxidase family	copper ion binding [GO:0005507]; peptidase activator activity [GO:0016504]; toxin activity [GO:0090729]	Oxyuranus scutellatus (Coastal taipan)
TRINITY_DN3058_c0_g5_i1.p1	E. quadricolor	Venom prothrombin activator	Multicopper oxidase family	copper ion binding [GO:0005507]; peptidase activator activity [GO:0016504]; toxin activity [GO:0090729]	Oxyuranus scutellatus (Coastal taipan)
TRINITY_DN4684_c0_g1_i1.p1	E. quadricolor	Venom prothrombin activator	Peptidase S1 family, Snake venom subfamily	calcium ion binding [GO:0005509]; peptidase activator activity [GO:0016504]; serine-type endopeptidase activity [GO:0004252]; toxin activity [GO:0090729]	Oxyuranus scutellatus (Coastal taipan)
TRINITY_DN595_c0_g1_i1.p1	E. quadricolor	Venom prothrombin activator	Peptidase S1 family, Snake venom subfamily	calcium ion binding [GO:0005509]; peptidase activator activity [GO:0016504]; serine-type endopeptidase activity [GO:0004252]; toxin activity [GO:0090729]	Oxyuranus scutellatus (Coastal taipan)
TRINITY_DN595_c0_g1_i2.p1	E. quadricolor	Venom prothrombin activator	Peptidase S1 family, Snake venom subfamily	calcium ion binding [GO:0005509]; peptidase activator activity [GO:0016504]; serine-type endopeptidase activity [GO:0004252]; toxin activity [GO:0090729]	Oxyuranus scutellatus (Coastal taipan)
TRINITY_DN24971_c0_g1_i1.p1	E. quadricolor	Venom prothrombin activator	Peptidase S1 family, Snake venom subfamily	calcium ion binding [GO:0005509]; peptidase activator activity [GO:0016504]; serine-type endopeptidase activity [GO:0004252]; toxin activity [GO:0090729]	Oxyuranus scutellatus scutellatus (Australian taipan) (Coastal taipan)
TRINITY_DN7132_c0_g1_i5.p1	E. quadricolor	Venom prothrombin activator	Peptidase S1 family, Snake venom subfamily	calcium ion binding [GO:0005509]; peptidase activator activity [GO:0016504]; serine-type endopeptidase activity [GO:0004252]; toxin activity [GO:0090729]	Phoneutria nigriventer (Brazilian armed spider) (Ctenus nigriventer)
TRINITY_DN45587_c0_g1_i1.p1	E. quadricolor	Venom prothrombin activator	Peptidase S1 family, Snake venom subfamily	calcium ion binding [GO:0005509]; peptidase activator activity [GO:0016504]; serine-type endopeptidase activity [GO:0004252]; toxin activity [GO:0090729]	Pseudechis porphyriacus (Red-bellied black snake)
TRINITY_DN9506_c0_g1_i3.p1	E. quadricolor	Venom prothrombin activator	Multicopper oxidase family	copper ion binding [GO:0005507]; peptidase activator activity [GO:0016504]; toxin activity [GO:0090729]	Pseudonaja textilis (Eastern brown snake)
TRINITY_DN3055_c0_g3_i1.p1	E. quadricolor	Venom prothrombin activator	Peptidase S1 family, Snake venom subfamily	calcium ion binding [GO:0005509]; peptidase activator activity [GO:0016504]; serine-type endopeptidase activity [GO:0004252]; toxin activity [GO:0090729]	Pseudonaja textilis (Eastern brown snake)
TRINITY_DN15605_c2_g1_i9.p1	E. quadricolor	Venom prothrombin activator	Peptidase S1 family, Snake venom subfamily	calcium ion binding [GO:0005509]; peptidase activator activity [GO:0016504]; serine-type endopeptidase activity [GO:0004252]; toxin activity [GO:0090729]	Pseudonaja textilis (Eastern brown snake)
TRINITY_DN10334_c0_g1_i2.p1	E. quadricolor	Venom prothrombin activator	Peptidase S1 family, Snake venom subfamily	calcium ion binding [GO:0005509]; peptidase activator activity [GO:0016504]; serine-type endopeptidase activity [GO:0004252]; toxin activity [GO:0090729]	Trimeresurus stejnegeri (Chinese green tree viper) (Viridovipera stejnegeri)
TRINITY_DN98340_c0_g1_i2.p1	E. quadricolor	Venom prothrombin activator	Peptidase S1 family, Snake venom subfamily	calcium ion binding [GO:0005509]; peptidase activator activity [GO:0016504]; serine-type endopeptidase activity [GO:0004252]; toxin activity [GO:0090729]	Trimeresurus stejnegeri (Chinese green tree viper) (Viridovipera stejnegeri)
TRINITY_DN2139_c0_g1_i2.p1	E. quadricolor	Venom prothrombin activator	Peptidase S1 family, Snake venom subfamily	calcium ion binding [GO:0005509]; peptidase activator activity [GO:0016504]; serine-type endopeptidase activity [GO:0004252]; toxin activity [GO:0090729]	Tropidechis carinatus (Australian rough-scaled snake)
TRINITY_DN11059_c0_g1_i11.p1	E. quadricolor	Venom prothrombin activator	Peptidase S1 family, Snake venom subfamily	calcium ion binding [GO:0005509]; peptidase activator activity [GO:0016504]; serine-type endopeptidase activity [GO:0004252]; toxin activity [GO:0090729]	Tropidechis carinatus (Australian rough-scaled snake)
TRINITY_DN11539_c0_g1_i10.p1	E. quadricolor	Venom prothrombin activator	Peptidase S1 family, Snake venom subfamily	calcium ion binding [GO:0005509]; peptidase activator activity [GO:0016504]; serine-type endopeptidase activity [GO:0004252]; toxin activity [GO:0090729]	Tropidechis carinatus (Australian rough-scaled snake)
TRINITY_DN193_c1_g1_i1.p1	E. quadricolor	Venom prothrombin activator	Peptidase S1 family, Snake venom subfamily	calcium ion binding [GO:0005509]; peptidase activator activity [GO:0016504]; serine-type endopeptidase activity [GO:0004252]; toxin activity [GO:0090729]	Tropidechis carinatus (Australian rough-scaled snake)
TRINITY_DN2868_c0_g1_i10.p1	E. quadricolor	Venom prothrombin activator	Peptidase S1 family, Snake venom subfamily	calcium ion binding [GO:0005509]; peptidase activator activity [GO:0016504]; serine-type endopeptidase activity [GO:0004252]; toxin activity [GO:0090729]	Tropidechis carinatus (Australian rough-scaled snake)
TRINITY_DN221_c1_g1_i1.p1	E. quadricolor	Venom serine carboxypeptidase	Peptidase S10 family	serine-type carboxypeptidase activity [GO:0004185]	Pseudechis porphyriacus (Red-bellied black snake)
TRINITY_DN11808_c0_g1_i1.p1	E. quadricolor	Venom serine carboxypeptidase	Peptidase S10 family	serine-type carboxypeptidase activity [GO:0004185]	Pseudechis porphyriacus (Red-bellied black snake)
TRINITY_DN59075_c0_g1_i1.p1	E. quadricolor	Venom serine carboxypeptidase	Peptidase S10 family	serine-type carboxypeptidase activity [GO:0004185]	Pseudechis porphyriacus (Red-bellied black snake)
TRINITY_DN1396_c0_g1_i7.p1	E. quadricolor	Venom serine carboxypeptidase	Peptidase S10 family	serine-type carboxypeptidase activity [GO:0004185]	Pseudechis porphyriacus (Red-bellied black snake)
TRINITY_DN653_c0_g1_i3.p1	E. quadricolor	Venom serine carboxypeptidase	Peptidase S10 family	serine-type carboxypeptidase activity [GO:0004185]	Pseudechis porphyriacus (Red-bellied black snake)
TRINITY_DN3761_c2_g1_i5.p1	E. quadricolor	Venom serine protease Bi-VSP	Peptidase S1 family, CLIP subfamily	metal ion binding [GO:0046872]; peptidase activator activity [GO:0016504]; serine-type endopeptidase activity [GO:0004252]; toxin activity [GO:0090729]	Crotalus adamanteus (Eastern diamondback rattlesnake)
TRINITY_DN39_c0_g1_i10.p1	E. quadricolor	Venom serine protease Bi-VSP	Peptidase S1 family, CLIP subfamily	metal ion binding [GO:0046872]; peptidase activator activity [GO:0016504]; serine-type endopeptidase activity [GO:0004252]; toxin activity [GO:0090729]	Crotalus adamanteus (Eastern diamondback rattlesnake)
TRINITY_DN1436_c3_g1_i1.p1	E. quadricolor	Venom serine protease Bi-VSP	Peptidase S1 family, CLIP subfamily	metal ion binding [GO:0046872]; peptidase activator activity [GO:0016504]; serine-type endopeptidase activity [GO:0004252]; toxin activity [GO:0090729]	Crotalus adamanteus (Eastern diamondback rattlesnake)
TRINITY_DN1091_c0_g1_i2.p1	E. quadricolor	Zinc metalloproteinase/disintegrin-like (M12B)	Venom metalloproteinase (M12B) family, P-III subfamily	metal ion binding [GO:0046872]; metalloendopeptidase activity [GO:0004222]; toxin activity [GO:0090729]	Agelenopsis aperta (North American funnel-web spider) (Agelenopsis gertschi)
TRINITY_DN25500_c0_g1_i12.p1	E. quadricolor	Zinc metalloproteinase/disintegrin-like (M12B)	Venom metalloproteinase (M12B) family, P-III subfamily, P-IIIa sub-subfamily	metal ion binding [GO:0046872]; metalloendopeptidase activity [GO:0004222]; toxin activity [GO:0090729]	Agelenopsis aperta (North American funnel-web spider) (Agelenopsis gertschi)
TRINITY_DN4097_c0_g2_i1.p1	E. quadricolor	Zinc metalloproteinase/disintegrin-like (M12B)	Venom metalloproteinase (M12B) family, P-III subfamily, P-IIIa sub-subfamily	metal ion binding [GO:0046872]; metalloendopeptidase activity [GO:0004222]; toxin activity [GO:0090729]	Agelenopsis aperta (North American funnel-web spider) (Agelenopsis gertschi)
TRINITY_DN9443_c1_g1_i1.p1	E. quadricolor	Zinc metalloproteinase/disintegrin-like (M12B)	Venom metalloproteinase (M12B) family, P-III subfamily, P-IIIa sub-subfamily	metal ion binding [GO:0046872]; metalloendopeptidase activity [GO:0004222]; toxin activity [GO:0090729]	Agelenopsis aperta (North American funnel-web spider) (Agelenopsis gertschi)
TRINITY_DN9467_c3_g1_i3.p1	E. quadricolor	Zinc metalloproteinase/disintegrin-like (M12B)	Venom metalloproteinase (M12B) family, P-III subfamily, P-IIIa sub-subfamily	metal ion binding [GO:0046872]; metalloendopeptidase activity [GO:0004222]; toxin activity [GO:0090729]	Agelenopsis aperta (North American funnel-web spider) (Agelenopsis gertschi)
TRINITY_DN105069_c0_g1_i1.p1	E. quadricolor	Zinc metalloproteinase/disintegrin-like (M12B)	Venom metalloproteinase (M12B) family, P-III subfamily, P-IIIa sub-subfamily	metal ion binding [GO:0046872]; metalloendopeptidase activity [GO:0004222]; toxin activity [GO:0090729]	Agelenopsis aperta (North American funnel-web spider) (Agelenopsis gertschi)
TRINITY_DN11257_c0_g1_i1.p1	E. quadricolor	Zinc metalloproteinase/disintegrin-like (M12B)	Venom metalloproteinase (M12B) family, P-III subfamily, P-IIIc sub-subfamily	metal ion binding [GO:0046872]; metalloendopeptidase activity [GO:0004222]; toxin activity [GO:0090729]	Agelenopsis aperta (North American funnel-web spider) (Agelenopsis gertschi)
TRINITY_DN13115_c0_g1_i4.p1	E. quadricolor	Zinc metalloproteinase/disintegrin-like (M12B)	Venom metalloproteinase (M12B) family, P-III subfamily, P-IIIc sub-subfamily	metal ion binding [GO:0046872]; metalloendopeptidase activity [GO:0004222]; toxin activity [GO:0090729]	Agelenopsis aperta (North American funnel-web spider) (Agelenopsis gertschi)
TRINITY_DN26377_c0_g1_i1.p1	E. quadricolor	Zinc metalloproteinase/disintegrin-like (M12B)	Venom metalloproteinase (M12B) family, P-II subfamily, P-IIe sub-subfamily	metal ion binding [GO:0046872]; metalloendopeptidase activity [GO:0004222]; toxin activity [GO:0090729]	Naja kaouthia (Monocled cobra) (Naja siamensis)
TRINITY_DN6504_c0_g3_i3.p1	S. haddoni	U-actitoxin-Ugr1c (U-AITX-Ugr1c)	Sea anemone structural class 9a family	ion channel regulator activity [GO:0099106]; toxin activity [GO:0090729]	Urticina grebelnyi (Painted anemone)
TRINITY_DN32640_c0_g1_i1.p1	S. haddoni	Actinia tenebrosa protease inhibitors	Venom Kunitz-type family, Sea anemone type 2 potassium channel toxin subfamily	potassium channel regulator activity [GO:0015459]; serine-type endopeptidase inhibitor activity [GO:0004867]; toxin activity [GO:0090729]	Actinia tenebrosa (Australian red waratah sea anemone)
TRINITY_DN759_c0_g1_i17.p1	S. haddoni	Astacin-like metalloprotease toxin 1	Peptidase family M12A	metalloendopeptidase activity [GO:0004222]; toxin activity [GO:0090729]; zinc ion binding [GO:0008270]	Loxosceles intermedia (Brown spider)
TRINITY_DN3225_c0_g1_i10.p1	S. haddoni	Astacin-like metalloprotease toxin 2	Peptidase family M12A	metalloendopeptidase activity [GO:0004222]; toxin activity [GO:0090729]; zinc ion binding [GO:0008270]	Loxosceles intermedia (Brown spider)
TRINITY_DN4675_c0_g1_i3.p1	S. haddoni	Astacin-like metalloprotease toxin 2	Peptidase family M12A	metalloendopeptidase activity [GO:0004222]; toxin activity [GO:0090729]; zinc ion binding [GO:0008270]	Loxosceles intermedia (Brown spider)
TRINITY_DN8182_c0_g1_i1.p1	S. haddoni	Astacin-like metalloprotease toxin 2	Peptidase family M12A	metalloendopeptidase activity [GO:0004222]; toxin activity [GO:0090729]; zinc ion binding [GO:0008270]	Loxosceles intermedia (Brown spider)
TRINITY_DN6231_c0_g1_i2.p1	S. haddoni	Astacin-like metalloprotease toxin 3	Peptidase family M12A	metalloendopeptidase activity [GO:0004222]; toxin activity [GO:0090729]; zinc ion binding [GO:0008270]	Loxosceles intermedia (Brown spider)
TRINITY_DN8715_c0_g1_i3.p1	S. haddoni	Blarina toxin (BLTX)	Peptidase S1 family, Kallikrein subfamily	serine-type endopeptidase activity [GO:0004252]; toxin activity [GO:0090729]	Blarina brevicauda (Northern short-tailed shrew)
TRINITY_DN15899_c0_g1_i9.p1	S. haddoni	Coagulation factor X	Peptidase S1 family, Snake venom subfamily	calcium ion binding [GO:0005509]; peptidase activator activity [GO:0016504]; serine-type endopeptidase activity [GO:0004252]; toxin activity [GO:0090729]	Tropidechis carinatus (Australian rough-scaled snake)
TRINITY_DN11606_c0_g2_i1.p1	S. haddoni	Cobra venom factor (CVF)	Venom complement C3 homolog family	endopeptidase inhibitor activity [GO:0004866]; metal ion binding [GO:0046872]; toxin activity [GO:0090729]	Naja kaouthia (Monocled cobra) (Naja siamensis)
TRINITY_DN578_c0_g1_i5.p1	S. haddoni	Conopeptide P-like superfamily	Conopeptide P-like superfamily	ion channel regulator activity [GO:0099106]; serine-type endopeptidase inhibitor activity [GO:0004867]; toxin activity [GO:0090729]	Iotyrris cingulifera (Sea snail) (Pleurotoma cingulifera)
TRINITY_DN12097_c0_g1_i3.p1	S. haddoni	Conopeptide P-like superfamily	Conopeptide P-like superfamily	ion channel regulator activity [GO:0099106]; serine-type endopeptidase inhibitor activity [GO:0004867]; toxin activity [GO:0090729]	Lophiotoma olangoensis (Sea snail)
TRINITY_DN2453_c0_g1_i1.p1	S. haddoni	C-type lectin	True venom lectin family	carbohydrate binding [GO:0030246]; metal ion binding [GO:0046872]; toxin activity [GO:0090729]	Cerberus rynchops (Dog-faced water snake)
TRINITY_DN2453_c0_g1_i5.p1	S. haddoni	C-type lectin	True venom lectin family	carbohydrate binding [GO:0030246]; metal ion binding [GO:0046872]; toxin activity [GO:0090729]	Cerberus rynchops (Dog-faced water snake)
TRINITY_DN1936_c0_g1_i6.p1	S. haddoni	C-type lectin	True venom lectin family	carbohydrate binding [GO:0030246]; metal ion binding [GO:0046872]	Notechis scutatus scutatus (Mainland tiger snake) (Common tiger snake)
TRINITY_DN436_c0_g1_i21.p1	S. haddoni	Cystatin-1	Cystatin family	cysteine-type endopeptidase inhibitor activity [GO:0004869]	Chilobrachys guangxiensis (Chinese earth tiger tarantula) (Chilobrachys jingzhao)
TRINITY_DN6444_c0_g1_i2.p1	S. haddoni	Cystatin-2	Cystatin family	cysteine-type endopeptidase inhibitor activity [GO:0004869]	Crotalus adamanteus (Eastern diamondback rattlesnake)
TRINITY_DN18025_c0_g1_i1.p1	S. haddoni	Delta-actitoxin-Aeq2a	Sea anemone sodium channel inhibitory toxin family, Type I subfamily	sodium channel regulator activity [GO:0017080]; toxin activity [GO:0090729]	Actinia equina (Beadlet anemone)
TRINITY_DN82418_c0_g1_i1.p1	S. haddoni	Delta-actitoxin-Aeq2d (Delta-AITX-Aeq2d)\	Sea anemone sodium channel inhibitory toxin family, Type I subfamily	sodium channel regulator activity [GO:0017080]; toxin activity [GO:0090729]	Actinia equina (Beadlet anemone)
TRINITY_DN11321_c0_g1_i5.p1	S. haddoni	Delta-actitoxin-Amc2a (Delta-AITX-Amc2a)	Sea anemone type 3 (BDS) potassium channel toxin family	ion channel inhibitor activity [GO:0008200]; toxin activity [GO:0090729]	Antheopsis maculata (Sea anemone)
TRINITY_DN5216_c0_g1_i19.p1	S. haddoni	Delta-actitoxin-Avd2b 1	Sea anemone short toxin (type III) family	sodium channel inhibitor activity [GO:0019871]; toxin activity [GO:0090729]	Anemonia viridis (Snakelocks anemone)
TRINITY_DN23166_c0_g2_i1.p1	S. haddoni	Delta-stichotoxin-Sgt2a (Delta-SHTX-Sgt2a)	Sea anemone sodium channel inhibitory toxin family, Type I subfamily	sodium channel regulator activity [GO:0017080]; toxin activity [GO:0090729]	Stichodactyla gigantea (Giant carpet anemone) (Gigantic sea anemone)
TRINITY_DN35483_c0_g1_i1.p1	S. haddoni	Delta-stichotoxin-Sgt3a (Delta-SHTX-Sgt3a)	Sea anemone sodium channel inhibitory toxin family, Type II subfamily	sodium channel regulator activity [GO:0017080]; toxin activity [GO:0090729]	Stichodactyla gigantea (Giant carpet anemone) (Gigantic sea anemone)
TRINITY_DN166_c0_g1_i10.p1	S. haddoni	Galactose-specific lectin nattectin	True venom lectin family	carbohydrate binding [GO:0030246]; metal ion binding [GO:0046872]; toxin activity [GO:0090729]	Thalassophryne nattereri (Copper Joe toadfish)
TRINITY_DN166_c0_g1_i11.p1	S. haddoni	Galactose-specific lectin nattectin	True venom lectin family	carbohydrate binding [GO:0030246]; metal ion binding [GO:0046872]; toxin activity [GO:0090729]	Thalassophryne nattereri (Copper Joe toadfish)
TRINITY_DN22768_c0_g1_i1.p1	S. haddoni	Galactose-specific lectin nattectin	True venom lectin family	carbohydrate binding [GO:0030246]; metal ion binding [GO:0046872]; toxin activity [GO:0090729]	Thalassophryne nattereri (Copper Joe toadfish)
TRINITY_DN3716_c0_g1_i2.p2	S. haddoni	Galactose-specific lectin nattectin	True venom lectin family	carbohydrate binding [GO:0030246]; metal ion binding [GO:0046872]; toxin activity [GO:0090729]	Thalassophryne nattereri (Copper Joe toadfish)
TRINITY_DN3716_c0_g1_i3.p2	S. haddoni	Galactose-specific lectin nattectin	True venom lectin family	carbohydrate binding [GO:0030246]; metal ion binding [GO:0046872]; toxin activity [GO:0090729]	Thalassophryne nattereri (Copper Joe toadfish)
TRINITY_DN4148_c0_g1_i2.p1	S. haddoni	Galactose-specific lectin nattectin	True venom lectin family	carbohydrate binding [GO:0030246]; metal ion binding [GO:0046872]; toxin activity [GO:0090729]	Thalassophryne nattereri (Copper Joe toadfish)
TRINITY_DN138_c0_g1_i1.p1	S. haddoni	Kappa-actitoxin-Avd4a (Kappa-AITX-Avd4a) BDS-1)	Sea anemone type 3 (BDS) potassium channel toxin family	ion channel inhibitor activity [GO:0008200]; potassium channel regulator activity [GO:0015459]; toxin activity [GO:0090729]	Anemonia viridis (Snakelocks anemone)
TRINITY_DN77705_c0_g1_i1.p2	S. haddoni	Kappa-actitoxin-Avd4j (Kappa-AITX-Avd4j) (BDS-10)	Sea anemone type 3 (BDS) potassium channel toxin family	ion channel inhibitor activity [GO:0008200]; potassium channel regulator activity [GO:0015459]; toxin activity [GO:0090729]	Anemonia viridis (Snakelocks anemone)
TRINITY_DN2144_c0_g1_i3.p1	S. haddoni	Kappa-actitoxin-Avd4m (Kappa-AITX-Avd4m) (BDS-13)	Sea anemone type 3 (BDS) potassium channel toxin family	ion channel inhibitor activity [GO:0008200]; potassium channel regulator activity [GO:0015459]; toxin activity [GO:0090729]	Anemonia viridis (Snakelocks anemone)
TRINITY_DN80250_c0_g1_i1.p1	S. haddoni	Kappa-actitoxin-Avd4m (Kappa-AITX-Avd4m) (BDS-13)	Sea anemone type 3 (BDS) potassium channel toxin family	ion channel inhibitor activity [GO:0008200]; potassium channel regulator activity [GO:0015459]; toxin activity [GO:0090729]	Anemonia viridis (Snakelocks anemone)
TRINITY_DN5646_c0_g5_i1.p1	S. haddoni	Kunitz-type serine protease inhibitor BmKTT-2 (Delta-KTx 3.1)	Venom Kunitz-type family, Scorpion delta-Ktx subfamily, Delta-Ktx 3 sub-subfamily	potassium channel regulator activity [GO:0015459]; serine-type endopeptidase inhibitor activity [GO:0004867]; toxin activity [GO:0090729]	Mesobuthus martensii (Manchurian scorpion) (Buthus martensii)
TRINITY_DN48778_c0_g1_i1.p1	S. haddoni	Kunitz-type serine protease inhibitor C6	Venom Kunitz-type family	serine-type endopeptidase inhibitor activity [GO:0004867]	Daboia siamensis (Eastern Russel's viper) (Daboia russelii siamensis)
TRINITY_DN113949_c0_g1_i1.p1	S. haddoni	Kunitz-type serine protease inhibitor vestiginin-7	Venom Kunitz-type family	serine-type endopeptidase inhibitor activity [GO:0004867]	Demansia vestigiata (Lesser black whip snake) (Demansia atra)
TRINITY_DN17819_c0_g1_i3.p1	S. haddoni	Nematocyst expressed protein 6		metalloendopeptidase activity [GO:0004222]; toxin activity [GO:0090729]; zinc ion binding [GO:0008270]	Nematostella vectensis (Starlet sea anemone)
TRINITY_DN2158_c1_g1_i1.p1	S. haddoni	Nematocyst expressed protein 6		metalloendopeptidase activity [GO:0004222]; toxin activity [GO:0090729]; zinc ion binding [GO:0008270]	Nematostella vectensis (Starlet sea anemone)
TRINITY_DN2158_c1_g1_i2.p1	S. haddoni	Nematocyst expressed protein 6		metalloendopeptidase activity [GO:0004222]; toxin activity [GO:0090729]; zinc ion binding [GO:0008270]	Nematostella vectensis (Starlet sea anemone)
TRINITY_DN2575_c0_g2_i3.p1	S. haddoni	Nematocyst expressed protein 6		metalloendopeptidase activity [GO:0004222]; toxin activity [GO:0090729]; zinc ion binding [GO:0008270]	Nematostella vectensis (Starlet sea anemone)
TRINITY_DN6953_c0_g1_i2.p1	S. haddoni	Nematocyst expressed protein 6		metalloendopeptidase activity [GO:0004222]; toxin activity [GO:0090729]; zinc ion binding [GO:0008270]	Nematostella vectensis (Starlet sea anemone)
TRINITY_DN735_c0_g1_i2.p1	S. haddoni	Nematocyst expressed protein 6		metalloendopeptidase activity [GO:0004222]; toxin activity [GO:0090729]; zinc ion binding [GO:0008270]	Nematostella vectensis (Starlet sea anemone)
TRINITY_DN951_c0_g2_i2.p1	S. haddoni	Nematocyst expressed protein 6		metalloendopeptidase activity [GO:0004222]; toxin activity [GO:0090729]; zinc ion binding [GO:0008270]	Nematostella vectensis (Starlet sea anemone)
TRINITY_DN45_c0_g1_i1.p1	S. haddoni	Nematocyst expressed protein 6		metalloendopeptidase activity [GO:0004222]; toxin activity [GO:0090729]; zinc ion binding [GO:0008270]	Nematostella vectensis (Starlet sea anemone)
TRINITY_DN6072_c0_g1_i1.p1	S. haddoni	Neutral phospholipase A2 muscarinic inhibitor (svPLA2)	Phospholipase A2 family, Group I subfamily, D49 sub-subfamily	calcium ion binding [GO:0005509]; phospholipase A2 activity [GO:0004623]; toxin activity [GO:0090729]	Naja sputatrix (Malayan spitting cobra) (Naja naja sputatrix)
TRINITY_DN2118_c0_g2_i1.p1	S. haddoni	OMEGA-stichotoxin-Sgt1a (OMEGA-SHTX-Sgt1a)	EGF domain peptide family	toxin activity [GO:0090729]	Stichodactyla gigantea (Giant carpet anemone) (Gigantic sea anemone)
TRINITY_DN4082_c1_g3_i4.p1	S. haddoni	OMEGA-stichotoxin-Shd4a	EGF domain peptide family	toxin activity [GO:0090729]	Stichodactyla S. haddoni (Saddle carpet anemone) (Haddon's sea anemone)
TRINITY_DN360_c0_g1_i5.p1	S. haddoni	Omega-theraphotoxin-Pm1a	Neurotoxin 10 (Hwtx-1) family, 41 (Jztx-36) subfamily	calcium channel regulator activity [GO:0005246]; ion channel inhibitor activity [GO:0008200]; toxin activity [GO:0090729]	Pelinobius muticus (King baboon spider) (Citharischius crawshayi)
TRINITY_DN47346_c0_g1_i1.p1	S. haddoni	Phospholipase A2 A2-actitoxin-Ucs2a	Phospholipase A2 family	calcium ion binding [GO:0005509]; phospholipase A2 activity [GO:0004623]; toxin activity [GO:0090729]	Urticina crassicornis (Mottled anemone) (Tealia crassicornis)
TRINITY_DN363_c0_g1_i4.p1	S. haddoni	Pi-stichotoxin-Hcr5d	Sea anemone type 3 (BDS) potassium channel toxin family	ion channel inhibitor activity [GO:0008200]; toxin activity [GO:0090729]	Heteractis Hs. crispa (Leathery sea anemone) (Radianthus macrodactylus)
TRINITY_DN104538_c0_g1_i1.p1	S. haddoni	Psalmotoxin-1 (PcTx1)	Psalmotoxin-1 family	ion channel regulator activity [GO:0099106]; toxin activity [GO:0090729]	Psalmopoeus cambridgei (Trinidad chevron tarantula)
TRINITY_DN882_c0_g1_i1.p1	S. haddoni	Ryncolin	Ficolin lectin family, Veficolin subfamily	toxin activity [GO:0090729]	Cerberus rynchops (Dog-faced water snake)
TRINITY_DN6197_c0_g1_i1.p1	S. haddoni	Ryncolin	Ficolin lectin family, Veficolin subfamily	toxin activity [GO:0090729]	Cerberus rynchops (Dog-faced water snake)
TRINITY_DN1342_c0_g1_i1.p1	S. haddoni	Ryncolin	Ficolin lectin family, Veficolin subfamily	toxin activity [GO:0090729]	Cerberus rynchops (Dog-faced water snake)
TRINITY_DN6665_c0_g1_i1.p1	S. haddoni	Ryncolin	Ficolin lectin family, Veficolin subfamily	toxin activity [GO:0090729]	Cerberus rynchops (Dog-faced water snake)
TRINITY_DN3316_c0_g1_i1.p1	S. haddoni	Ryncolin	Ficolin lectin family, Veficolin subfamily	toxin activity [GO:0090729]	Cerberus rynchops (Dog-faced water snake)
TRINITY_DN1481_c0_g1_i30.p1	S. haddoni	Ryncolin	Ficolin lectin family, Veficolin subfamily	toxin activity [GO:0090729]	Cerberus rynchops (Dog-faced water snake)
TRINITY_DN1481_c0_g1_i33.p1	S. haddoni	Ryncolin	Ficolin lectin family, Veficolin subfamily	toxin activity [GO:0090729]	Cerberus rynchops (Dog-faced water snake)
TRINITY_DN3444_c1_g1_i2.p1	S. haddoni	Ryncolin	Ficolin lectin family, Veficolin subfamily	toxin activity [GO:0090729]	Cerberus rynchops (Dog-faced water snake)
TRINITY_DN58747_c0_g1_i1.p1	S. haddoni	Scoloptoxin SSD976 (Cysteine-rich venom protein) (CRVP)	CRISP family, Venom allergen 5-like subfamily	calcium channel regulator activity [GO:0005246]; toxin activity [GO:0090729]	Scolopendra dehaani (Thai centipede) (Scolopendra subspinipes dehaani)
TRINITY_DN3284_c0_g1_i1.p1	S. haddoni	Snaclec family	Snaclec 3 (C-type lectin )	toxin activity [GO:0090729]	Crotalus durissus terrificus (South American rattlesnake)
TRINITY_DN4148_c0_g1_i6.p1	S. haddoni	Snaclec family	Snaclec 3 (C-type lectin )	metal ion binding [GO:0046872]; toxin activity [GO:0090729]	Daboia siamensis (Eastern Russel's viper) (Daboia russelii siamensis)
TRINITY_DN100556_c0_g1_i1.p1	S. haddoni	Snaclec family	Snaclec 3 (C-type lectin )	toxin activity [GO:0090729]	Macrovipera lebetina (Levantine viper) (Vipera lebetina)
TRINITY_DN4148_c0_g1_i1.p1	S. haddoni	Snaclec family	Snaclec 3 (C-type lectin )	metal ion binding [GO:0046872]; toxin activity [GO:0090729]	Macrovipera lebetina (Levantine viper) (Vipera lebetina)
TRINITY_DN4148_c0_g1_i5.p1	S. haddoni	Snaclec family	Snaclec 3 (C-type lectin )	metal ion binding [GO:0046872]; toxin activity [GO:0090729]	Macrovipera lebetina (Levantine viper) (Vipera lebetina)
TRINITY_DN166_c0_g1_i13.p1	S. haddoni	Snaclec family	Snaclec 3 (C-type lectin )	toxin activity [GO:0090729]	Sistrurus catenatus edwardsii (Desert massasauga) (Crotalophorus edwardsii)
TRINITY_DN26472_c0_g1_i1.p1	S. haddoni	Snaclec family	Snaclec 3 (C-type lectin )	toxin activity [GO:0090729]	Sistrurus catenatus edwardsii (Desert massasauga) (Crotalophorus edwardsii)
TRINITY_DN777_c0_g1_i3.p1	S. haddoni	TauPI-stichotoxin-Hcr2b	Cystatin family	cysteine-type endopeptidase inhibitor activity [GO:0004869]	Heteractis Hs. crispa (Leathery sea anemone) (Radianthus macrodactylus)
TRINITY_DN7443_c0_g1_i1.p1	S. haddoni	TauPI-stichotoxin-Hcr2b	Venom Kunitz-type family, Sea anemone type 2 potassium channel toxin subfamily	ion channel inhibitor activity [GO:0008200]; serine-type endopeptidase inhibitor activity [GO:0004867]; toxin activity [GO:0090729]	Heteractis Hs. crispa (Leathery sea anemone) (Radianthus macrodactylus)
TRINITY_DN3458_c0_g1_i1.p1	S. haddoni	TauPI-stichotoxin-Hcr2d	Venom Kunitz-type family, Sea anemone type 2 potassium channel toxin subfamily	ion channel regulator activity [GO:0099106]; serine-type endopeptidase inhibitor activity [GO:0004867]; toxin activity [GO:0090729]	Heteractis Hs. crispa (Leathery sea anemone) (Radianthus macrodactylus)
TRINITY_DN652_c0_g1_i1.p1	S. haddoni	Toxin Bcs III 15.09	EGF domain peptide family	toxin activity [GO:0090729]	Bunodosoma caissarum (Sea anemone)
TRINITY_DN363_c0_g1_i3.p1	S. haddoni	U-actitoxin-Ael2c (U-AITX-Ael2c) (U-AITX-Ael1a) (Fragment)	Sea anemone type 3 (BDS) potassium channel toxin family	ion channel inhibitor activity [GO:0008200]; potassium channel regulator activity [GO:0015459]; toxin activity [GO:0090729]	Anthopleura elegantissima (Green aggregating anemone) (Actinia elegantissima)
TRINITY_DN20075_c0_g1_i1.p1	S. haddoni	U-actitoxin-Avd3h (U-AITX-Avd3h)	Venom Kunitz-type family, Sea anemone type 2 potassium channel toxin subfamily	potassium channel regulator activity [GO:0015459]; serine-type endopeptidase inhibitor activity [GO:0004867]; toxin activity [GO:0090729]	Anemonia viridis (Snakelocks anemone)
TRINITY_DN5660_c0_g1_i1.p1	S. haddoni	U-actitoxin-Avd3l (U-AITX-Avd3l)	Venom Kunitz-type family, Sea anemone type 2 potassium channel toxin subfamily	potassium channel regulator activity [GO:0015459]; serine-type endopeptidase inhibitor activity [GO:0004867]; toxin activity [GO:0090729]	Anemonia viridis (Snakelocks anemone)
TRINITY_DN3728_c0_g1_i13.p2	S. haddoni	U-actitoxin-Avd3n (U-AITX-Avd3n)	Venom Kunitz-type family, Sea anemone type 2 potassium channel toxin subfamily	potassium channel regulator activity [GO:0015459]; serine-type endopeptidase inhibitor activity [GO:0004867]; toxin activity [GO:0090729]	Anemonia viridis (Snakelocks anemone)
TRINITY_DN55193_c0_g1_i2.p1	S. haddoni	U-actitoxin-Avd3q (U-AITX-Avd3q)	Venom Kunitz-type family, Sea anemone type 2 potassium channel toxin subfamily	potassium channel regulator activity [GO:0015459]; serine-type endopeptidase inhibitor activity [GO:0004867]; toxin activity [GO:0090729]	Anemonia viridis (Snakelocks anemone)
TRINITY_DN3114_c0_g1_i1.p1	S. haddoni	U-actitoxin-Bgr3d (U-AITX-Bgr3d)	Sea anemone type 3 (BDS) potassium channel toxin family	ion channel inhibitor activity [GO:0008200]; potassium channel regulator activity [GO:0015459]; toxin activity [GO:0090729]	Bunodosoma granuliferum (Red warty sea anemone)
TRINITY_DN522_c1_g1_i2.p1	S. haddoni	U-actitoxin-Oulsp2	Venom Kunitz-type family, Sea anemone type 2 potassium channel toxin subfamily	potassium channel regulator activity [GO:0015459]; serine-type endopeptidase inhibitor activity [GO:0004867]; toxin activity [GO:0090729]	Oulactis sp. (Sea anemone)
TRINITY_DN10381_c0_g1_i3.p1	S. haddoni	Veficolin	Ficolin lectin family, Veficolin subfamily	toxin activity [GO:0090729]	Varanus komodoensis (Komodo dragon)
TRINITY_DN1387_c0_g1_i13.p1	S. haddoni	Veficolin	Ficolin lectin family, Veficolin subfamily	toxin activity [GO:0090729]	Varanus komodoensis (Komodo dragon)
TRINITY_DN3939_c3_g2_i1.p1	S. haddoni	Veficolin	Ficolin lectin family, Veficolin subfamily	toxin activity [GO:0090729]	Varanus komodoensis (Komodo dragon)
TRINITY_DN54078_c0_g1_i1.p2	S. haddoni	Veficolin	Ficolin lectin family, Veficolin subfamily	toxin activity [GO:0090729]	Varanus komodoensis (Komodo dragon)
TRINITY_DN6764_c0_g1_i2.p1	S. haddoni	Veficolin	Ficolin lectin family, Veficolin subfamily	toxin activity [GO:0090729]	Varanus komodoensis (Komodo dragon)
TRINITY_DN94949_c0_g1_i1.p1	S. haddoni	Veficolin	Ficolin lectin family, Veficolin subfamily	toxin activity [GO:0090729]	Varanus komodoensis (Komodo dragon)
TRINITY_DN272_c0_g1_i2.p1	S. haddoni	Veficolin	Ficolin lectin family, Veficolin subfamily	toxin activity [GO:0090729]	Varanus komodoensis (Komodo dragon)
TRINITY_DN4264_c0_g1_i7.p1	S. haddoni	Veficolin	Ficolin lectin family, Veficolin subfamily	toxin activity [GO:0090729]	Varanus komodoensis (Komodo dragon)
TRINITY_DN548_c0_g1_i15.p1	S. haddoni	Veficolin	Ficolin lectin family, Veficolin subfamily	toxin activity [GO:0090729]	Varanus komodoensis (Komodo dragon)
TRINITY_DN1658_c0_g1_i11.p1	S. haddoni	Venom allergen	CRISP family		Solenopsis invicta (Red imported fire ant) (Solenopsis wagneri)
TRINITY_DN5646_c0_g4_i1.p1	S. haddoni	Venom allergen	CRISP family		Solenopsis richteri (Black imported fire ant)
TRINITY_DN11849_c1_g2_i1.p1	S. haddoni	Venom allergen	CRISP family, Venom allergen 5-like subfamily		Vespula flavopilosa (Downy yellowjacket)
TRINITY_DN14685_c0_g1_i2.p1	S. haddoni	Venom peptide isomerase heavy chain	Peptidase S1 family	isomerase activity [GO:0016853]; serine-type endopeptidase activity [GO:0004252]	Agelenopsis aperta (North American funnel-web spider) (Agelenopsis gertschi)
TRINITY_DN14685_c0_g1_i6.p1	S. haddoni	Venom peptide isomerase heavy chain	Peptidase S1 family	isomerase activity [GO:0016853]; serine-type endopeptidase activity [GO:0004252]	Agelenopsis aperta (North American funnel-web spider) (Agelenopsis gertschi)
TRINITY_DN97545_c0_g1_i1.p1	S. haddoni	Venom peptide isomerase heavy chain	Peptidase S1 family	isomerase activity [GO:0016853]; serine-type endopeptidase activity [GO:0004252]	Agelenopsis aperta (North American funnel-web spider) (Agelenopsis gertschi)
TRINITY_DN104535_c0_g1_i1.p1	S. haddoni	Venom peptide isomerase heavy chain	Peptidase S1 family	isomerase activity [GO:0016853]; serine-type endopeptidase activity [GO:0004252]	Agelenopsis aperta (North American funnel-web spider) (Agelenopsis gertschi)
TRINITY_DN19505_c0_g1_i1.p1	S. haddoni	Venom peptide isomerase heavy chain	Peptidase S1 family	isomerase activity [GO:0016853]; serine-type endopeptidase activity [GO:0004252]	Agelenopsis aperta (North American funnel-web spider) (Agelenopsis gertschi)
TRINITY_DN115069_c0_g1_i1.p1	S. haddoni	Venom protease	Peptidase S1 family	serine-type endopeptidase activity [GO:0004252]	Bombus pensylvanicus (American bumblebee) (Apis pensylvanica)
TRINITY_DN6208_c0_g1_i1.p1	S. haddoni	Venom protease	Peptidase S1 family	serine-type endopeptidase activity [GO:0004252]	Bombus pensylvanicus (American bumblebee) (Apis pensylvanica)
TRINITY_DN113841_c0_g1_i1.p1	S. haddoni	Venom protease	Peptidase S1 family	serine-type endopeptidase activity [GO:0004252]	Bombus pensylvanicus (American bumblebee) (Apis pensylvanica)
TRINITY_DN9514_c0_g1_i1.p1	S. haddoni	Venom protease	Peptidase S1 family	serine-type endopeptidase activity [GO:0004252]	Bombus pensylvanicus (American bumblebee) (Apis pensylvanica)
TRINITY_DN16834_c0_g1_i4.p1	S. haddoni	Venom prothrombin activator	Peptidase S1 family, Snake venom subfamily	calcium ion binding [GO:0005509]; peptidase activator activity [GO:0016504]; serine-type endopeptidase activity [GO:0004252]; toxin activity [GO:0090729]	Demansia vestigiata (Lesser black whip snake) (Demansia atra)
TRINITY_DN4502_c0_g1_i3.p1	S. haddoni	Venom prothrombin activator	Peptidase S1 family, Snake venom subfamily	calcium ion binding [GO:0005509]; peptidase activator activity [GO:0016504]; serine-type endopeptidase activity [GO:0004252]; toxin activity [GO:0090729]	Demansia vestigiata (Lesser black whip snake) (Demansia atra)
TRINITY_DN944_c0_g1_i1.p1	S. haddoni	Venom prothrombin activator	Peptidase S1 family, Snake venom subfamily	calcium ion binding [GO:0005509]; peptidase activator activity [GO:0016504]; serine-type endopeptidase activity [GO:0004252]; toxin activity [GO:0090729]	Demansia vestigiata (Lesser black whip snake) (Demansia atra)
TRINITY_DN76387_c0_g1_i1.p1	S. haddoni	Venom prothrombin activator	Peptidase S1 family, Snake venom subfamily	calcium ion binding [GO:0005509]; peptidase activator activity [GO:0016504]; serine-type endopeptidase activity [GO:0004252]; toxin activity [GO:0090729]	Demansia vestigiata (Lesser black whip snake) (Demansia atra)
TRINITY_DN4502_c0_g1_i2.p1	S. haddoni	Venom prothrombin activator	Peptidase S1 family, Snake venom subfamily	calcium ion binding [GO:0005509]; peptidase activator activity [GO:0016504]; serine-type endopeptidase activity [GO:0004252]; toxin activity [GO:0090729]	Pseudechis porphyriacus (Red-bellied black snake)
TRINITY_DN54485_c0_g1_i1.p1	S. haddoni	Venom serine carboxypeptidase	Peptidase S10 family	serine-type carboxypeptidase activity [GO:0004185]	Apis mellifera (Honeybee)
TRINITY_DN7578_c0_g1_i4.p1	S. haddoni	Venom serine carboxypeptidase	Peptidase S10 family	serine-type carboxypeptidase activity [GO:0004185]	Apis mellifera (Honeybee)
TRINITY_DN9099_c0_g1_i4.p2	S. haddoni	Venom serine protease Bi-VSP	Peptidase S1 family, CLIP subfamily	metal ion binding [GO:0046872]; peptidase activator activity [GO:0016504]; serine-type endopeptidase activity [GO:0004252]; toxin activity [GO:0090729]	Bombus ignitus (Bumblebee)
TRINITY_DN9060_c0_g2_i1.p1	S. haddoni	Zinc metalloproteinase/disintegrin-like (M12B)	Venom metalloproteinase (M12B) family, P-II subfamily, P-IIa sub-subfamily	metal ion binding [GO:0046872]; metalloendopeptidase activity [GO:0004222]; toxin activity [GO:0090729]	Protobothrops flavoviridis (Habu) (Trimeresurus flavoviridis)
TRINITY_DN3024_c0_g1_i3.p1	S. haddoni	Zinc metalloproteinase/disintegrin-like (M12B)	Venom metalloproteinase (M12B) family, P-III subfamily, P-IIIb sub-subfamily	metalloendopeptidase activity [GO:0004222]; metallopeptidase activity [GO:0008237]; toxin activity [GO:0090729]; zinc ion binding [GO:0008270]	Protobothrops flavoviridis (Habu) (Trimeresurus flavoviridis)
TRINITY_DN1035_c0_g1_i10.p1	Ha. hemprichii	A.superbus venom factor 1 (AVF-1)	Venom complement C3 homolog family	endopeptidase inhibitor activity [GO:0004866]; metal ion binding [GO:0046872]; toxin activity [GO:0090729]	Austrelaps superbus (Lowland copperhead snake) (Hoplocephalus superbus)
TRINITY_DN69_c0_g1_i1.p1	Ha. hemprichii	A.superbus venom factor 1 (AVF-1)	Venom complement C3 homolog family	endopeptidase inhibitor activity [GO:0004866]; metal ion binding [GO:0046872]; toxin activity [GO:0090729]	Austrelaps superbus (Lowland copperhead snake) (Hoplocephalus superbus)
TRINITY_DN968_c0_g1_i1.p1	Ha. hemprichii	Astacin-like metalloprotease toxin 1	Peptidase family M12A	metalloendopeptidase activity [GO:0004222]; toxin activity [GO:0090729]; zinc ion binding [GO:0008270]	Loxosceles intermedia (Brown spider)
TRINITY_DN12895_c0_g1_i1.p1	Ha. hemprichii	Astacin-like metalloprotease toxin 2	Peptidase family M12A	metalloendopeptidase activity [GO:0004222]; toxin activity [GO:0090729]; zinc ion binding [GO:0008270]	Loxosceles intermedia (Brown spider)
TRINITY_DN12867_c1_g1_i1.p1	Ha. hemprichii	Blarina toxin (BLTX)	Peptidase S1 family, Kallikrein subfamily	serine-type endopeptidase activity [GO:0004252]; toxin activity [GO:0090729]	Blarina brevicauda (Northern short-tailed shrew)
TRINITY_DN1554_c0_g2_i1.p1	Ha. hemprichii	Blarina toxin (BLTX)	Peptidase S1 family, Kallikrein subfamily	serine-type endopeptidase activity [GO:0004252]; toxin activity [GO:0090729]	Blarina brevicauda (Northern short-tailed shrew)
TRINITY_DN79124_c0_g1_i1.p1	Ha. hemprichii	Blarina toxin (BLTX)	Peptidase S1 family, Kallikrein subfamily	serine-type endopeptidase activity [GO:0004252]; toxin activity [GO:0090729]	Blarina brevicauda (Northern short-tailed shrew)
TRINITY_DN8355_c0_g1_i1.p1	Ha. hemprichii	Blarina toxin (BLTX)	Peptidase S1 family, Kallikrein subfamily	serine-type endopeptidase activity [GO:0004252]; toxin activity [GO:0090729]	Blarina brevicauda (Northern short-tailed shrew)
TRINITY_DN8912_c0_g1_i2.p1	Ha. hemprichii	Coagulation factor V	Multicopper oxidase family	copper ion binding [GO:0005507]; peptidase activator activity [GO:0016504]; toxin activity [GO:0090729]	Pseudonaja textilis (Eastern brown snake)
TRINITY_DN486_c0_g1_i5.p1	Ha. hemprichii	Coagulation factor X	Peptidase S1 family, Snake venom subfamily		Tropidechis carinatus (Australian rough-scaled snake)
TRINITY_DN1765_c0_g1_i1.p1	Ha. hemprichii	Cobra venom factor (CVF)	Venom complement C3 homolog family	endopeptidase inhibitor activity [GO:0004866]; metal ion binding [GO:0046872]; toxin activity [GO:0090729]	Naja kaouthia (Monocled cobra) (Naja siamensis)
TRINITY_DN2814_c0_g1_i3.p1	Ha. hemprichii	Cobra venom factor (CVF)	Venom complement C3 homolog family	endopeptidase inhibitor activity [GO:0004866]; metal ion binding [GO:0046872]; toxin activity [GO:0090729]	Naja kaouthia (Monocled cobra) (Naja siamensis)
TRINITY_DN1621_c0_g1_i2.p1	Ha. hemprichii	Conopeptide P-like superfamily	Conopeptide P-like superfamily	ion channel regulator activity [GO:0099106]; serine-type endopeptidase inhibitor activity [GO:0004867]; toxin activity [GO:0090729]	Gemmula sogodensis (Gem-turris)
TRINITY_DN350_c0_g1_i4.p1	Ha. hemprichii	Conopeptide P-like superfamily	Conopeptide P-like superfamily	ion channel regulator activity [GO:0099106]; serine-type endopeptidase inhibitor activity [GO:0004867]; toxin activity [GO:0090729]	Iotyrris cingulifera (Sea snail) (Pleurotoma cingulifera)
TRINITY_DN115186_c0_g1_i1.p1	Ha. hemprichii	Conotoxin Im14.3 (Conopeptide im031)	Conopeptide P-like superfamily	toxin activity [GO:0090729]	Conus imperialis (Imperial cone)
TRINITY_DN948_c0_g1_i1.p1	Ha. hemprichii	Crassicorin-I (BDS-like antimicrobial peptide)	Sea anemone type 3 (BDS) potassium channel toxin family		Urticina crassicornis (Mottled anemone) (Tealia crassicornis)
TRINITY_DN13169_c0_g1_i2.p1	Ha. hemprichii	Delta-actitoxin-Avd2b 1 (Delta-AITX-Avd2b 1)	Sea anemone short toxin (type III) family		Anemonia viridis (Snakelocks anemone)
TRINITY_DN1469_c0_g1_i3.p1	Ha. hemprichii	DELTA-alicitoxin-Pse2b (DELTA-ALTX-Pse2b)	MAC/Perforin	toxin activity [GO:0090729]	Phyllodiscus semoni (Night anemone)
TRINITY_DN26221_c0_g1_i1.p1	Ha. hemprichii	DELTA-stichotoxin-Hmg2a (DELTA-SHTX-Hmg2a)	Actinoporin family, Sea anemone subfamily		Heteractis magnifica (Magnificent sea anemone) (Radianthus magnifica)
TRINITY_DN956_c0_g1_i1.p1	Ha. hemprichii	Delta-thalatoxin-Cad1a (Delta-TLTX-Ca1a)	Sea anemone sodium channel inhibitory toxin family, Type II subfamily		Cryptodendrum adhaesivum (Adhesive sea anemone)
TRINITY_DN6098_c0_g1_i1.p1	Ha. hemprichii	Delta-thalatoxin-Cad1a (Delta-TLTX-Ca1a)	Sea anemone sodium channel inhibitory toxin family, Type II subfamily		Cryptodendrum adhaesivum (Adhesive sea anemone)
TRINITY_DN461_c1_g1_i1.p1	Ha. hemprichii	Delta-thalatoxin-Hhe1a (Delta-TLTX-Hh1x)	Sea anemone sodium channel inhibitory toxin family, Type II subfamily		Heterodactyla Ha. hemprichiirichii (Ha. hemprichiirich's sea anemone)
TRINITY_DN78_c0_g1_i1.p1	Ha. hemprichii	Hemolin (EC 3.4.21.-)	Hemolin family	serine-type peptidase activity [GO:0008236]; toxin activity [GO:0090729]	Lonomia obliqua (Moth)
TRINITY_DN1363_c0_g1_i1.p1	Ha. hemprichii	Hemolin (EC 3.4.21.-)	Hemolin family	serine-type peptidase activity [GO:0008236]; toxin activity [GO:0090729]	Lonomia obliqua (Moth)
TRINITY_DN9_c0_g1_i3.p1	Ha. hemprichii	Hemolin (EC 3.4.21.-)	Hemolin family	serine-type peptidase activity [GO:0008236]; toxin activity [GO:0090729]	Lonomia obliqua (Moth)
TRINITY_DN388_c0_g1_i1.p2	Ha. hemprichii	Kappa-actitoxin-Avd4l (BDS-12)	Sea anemone type 3 (BDS) potassium channel toxin family		Anemonia viridis (Snakelocks anemone)
TRINITY_DN388_c0_g2_i1.p2	Ha. hemprichii	Kappa-actitoxin-Avd4l (BDS-12)	Sea anemone type 3 (BDS) potassium channel toxin family		Anemonia viridis (Snakelocks anemone)
TRINITY_DN455_c0_g1_i1.p1	Ha. hemprichii	KappaPI-actitoxin-Ael3a (KappaPI-AITX-Ael3a)	Venom Kunitz-type family, Sea anemone type 2 potassium channel toxin subfamily		Anthopleura elegantissima (Green aggregating anemone) (Actinia elegantissima)
TRINITY_DN67019_c0_g1_i1.p1	Ha. hemprichii	Kunitz-type serine protease inhibitor (Delta-KTx 3.1)	Venom Kunitz-type family, Scorpion delta-Ktx subfamily, Delta-Ktx 3 sub-subfamily		Mesobuthus martensii (Manchurian scorpion) (Buthus martensii)
TRINITY_DN246_c1_g1_i2.p1	Ha. hemprichii	Kunitz-type serine protease inhibitor B6	Venom Kunitz-type family		Daboia siamensis (Eastern Russel's viper) (Daboia russelii siamensis)
TRINITY_DN2562_c0_g1_i1.p1	Ha. hemprichii	Kunitz-type serine protease inhibitor conotoxin Cal9.1a	Venom Kunitz-type family		Californiconus californicus (California cone) (Conus californicus)
TRINITY_DN6619_c0_g1_i1.p1	Ha. hemprichii	Nematocyst expressed protein 5	NEP family		Nematostella vectensis (Starlet sea anemone)
TRINITY_DN30909_c0_g1_i1.p1	Ha. hemprichii	Nematocyst expressed protein 6	NEP family		Nematostella vectensis (Starlet sea anemone)
TRINITY_DN105631_c0_g1_i1.p1	Ha. hemprichii	Nematocyst expressed protein 6	NEP family		Nematostella vectensis (Starlet sea anemone)
TRINITY_DN120796_c0_g1_i1.p1	Ha. hemprichii	Nematocyst expressed protein 6	NEP family		Nematostella vectensis (Starlet sea anemone)
TRINITY_DN1402_c1_g1_i1.p1	Ha. hemprichii	Nematocyst expressed protein 6	NEP family		Nematostella vectensis (Starlet sea anemone)
TRINITY_DN16282_c0_g1_i1.p1	Ha. hemprichii	Nematocyst expressed protein 6	NEP family		Nematostella vectensis (Starlet sea anemone)
TRINITY_DN2204_c0_g1_i1.p1	Ha. hemprichii	Nematocyst expressed protein 6	NEP family		Nematostella vectensis (Starlet sea anemone)
TRINITY_DN4600_c0_g1_i9.p1	Ha. hemprichii	Neurotoxin ShK-like1		toxin activity [GO:0090729]	Nematostella vectensis (Starlet sea anemone)
TRINITY_DN103445_c0_g1_i1.p1	Ha. hemprichii	Ophiophagus venom factor (OVF)	Venom complement C3 homolog family	endopeptidase inhibitor activity [GO:0004866]; metal ion binding [GO:0046872]; toxin activity [GO:0090729]	Ophiophagus hannah (King cobra) (Naja hannah)
TRINITY_DN4885_c0_g1_i1.p1	Ha. hemprichii	Reticulocalbin-2	CREC family	calcium ion binding [GO:0005509]	Crotalus adamanteus (Eastern diamondback rattlesnake)
TRINITY_DN10254_c2_g1_i9.p1	Ha. hemprichii	Ryncolin	Ficolin lectin family, Veficolin subfamily	toxin activity [GO:0090729]	Cerberus rynchops (Dog-faced water snake)
TRINITY_DN11999_c0_g1_i8.p1	Ha. hemprichii	Ryncolin	Ficolin lectin family, Veficolin subfamily	toxin activity [GO:0090729]	Cerberus rynchops (Dog-faced water snake)
TRINITY_DN125995_c0_g1_i1.p1	Ha. hemprichii	Ryncolin	Ficolin lectin family, Veficolin subfamily	toxin activity [GO:0090729]	Cerberus rynchops (Dog-faced water snake)
TRINITY_DN249_c0_g1_i8.p1	Ha. hemprichii	Ryncolin	Ficolin lectin family, Veficolin subfamily	toxin activity [GO:0090729]	Cerberus rynchops (Dog-faced water snake)
TRINITY_DN5625_c0_g1_i11.p1	Ha. hemprichii	Ryncolin	Ficolin lectin family, Veficolin subfamily	toxin activity [GO:0090729]	Cerberus rynchops (Dog-faced water snake)
TRINITY_DN5625_c0_g1_i9.p1	Ha. hemprichii	Ryncolin	Ficolin lectin family, Veficolin subfamily	toxin activity [GO:0090729]	Cerberus rynchops (Dog-faced water snake)
TRINITY_DN11210_c1_g1_i6.p1	Ha. hemprichii	Ryncolin	Ficolin lectin family, Veficolin subfamily	toxin activity [GO:0090729]	Cerberus rynchops (Dog-faced water snake)
TRINITY_DN13402_c0_g1_i1.p1	Ha. hemprichii	Ryncolin	Ficolin lectin family, Veficolin subfamily	toxin activity [GO:0090729]	Cerberus rynchops (Dog-faced water snake)
TRINITY_DN327_c0_g1_i1.p1	Ha. hemprichii	Ryncolin	Ficolin lectin family, Veficolin subfamily	toxin activity [GO:0090729]	Cerberus rynchops (Dog-faced water snake)
TRINITY_DN10254_c2_g1_i12.p1	Ha. hemprichii	Ryncolin	Ficolin lectin family, Veficolin subfamily	toxin activity [GO:0090729]	Cerberus rynchops (Dog-faced water snake)
TRINITY_DN10254_c2_g1_i7.p1	Ha. hemprichii	Ryncolin	Ficolin lectin family, Veficolin subfamily	toxin activity [GO:0090729]	Cerberus rynchops (Dog-faced water snake)
TRINITY_DN19_c0_g1_i1.p1	Ha. hemprichii	Ryncolin	Ficolin lectin family, Veficolin subfamily	toxin activity [GO:0090729]	Cerberus rynchops (Dog-faced water snake)
TRINITY_DN476_c0_g1_i1.p1	Ha. hemprichii	Ryncolin	Ficolin lectin family, Veficolin subfamily	toxin activity [GO:0090729]	Cerberus rynchops (Dog-faced water snake)
TRINITY_DN252_c2_g1_i1.p1	Ha. hemprichii	Small cysteine-rich protein 1 (Amil-SCRiP1) (SCRiP1)	Cnidaria small cysteine-rich protein (SCRiP) family		Acropora millepora (Staghorn coral) (Heteropora millepora)
TRINITY_DN23627_c1_g1_i1.p1	Ha. hemprichii	Snaclec family	Snaclec 3 (C-type lectin )	toxin activity [GO:0090729]	Daboia siamensis (Eastern Russel's viper) (Daboia russelii siamensis)
TRINITY_DN2135_c0_g1_i2.p1	Ha. hemprichii	TauPI-stichotoxin-Hcr2b (TauPI-SHTX-Hcr2b)	Venom Kunitz-type family, Sea anemone type 2 potassium channel toxin subfamily		Heteractis Hs. crispa (Leathery sea anemone) (Radianthus macrodactylus)
TRINITY_DN15840_c0_g1_i3.p1	Ha. hemprichii	U18-myrmicitoxin-Mri1a (U18-MYRTX-Mri1a)	EGF domain peptide family		Manica rubida (European giant red ant)
TRINITY_DN1362_c0_g1_i2.p1	Ha. hemprichii	U-actitoxin-Ael2c (U-AITX-Ael2c) (U-AITX-Ael1a)	Sea anemone type 3 (BDS) potassium channel toxin family		Anthopleura elegantissima (Green aggregating anemone) (Actinia elegantissima)
TRINITY_DN5654_c0_g1_i1.p1	Ha. hemprichii	U-actitoxin-Avd3h (U-AITX-Avd3h)	Venom Kunitz-type family, Sea anemone type 2 potassium channel toxin subfamily		Anemonia viridis (Snakelocks anemone)
TRINITY_DN47202_c0_g1_i1.p1	Ha. hemprichii	U-actitoxin-Avd3m (U-AITX-Avd3m)	Venom Kunitz-type family, Sea anemone type 2 potassium channel toxin subfamily		Anemonia viridis (Snakelocks anemone)
TRINITY_DN98233_c0_g1_i1.p1	Ha. hemprichii	U-actitoxin-Bgr3a (U-AITX-Bgr3a)	Sea anemone type 3 (BDS) potassium channel toxin family		Bunodosoma granuliferum (Red warty sea anemone)
TRINITY_DN19434_c1_g1_i1.p1	Ha. hemprichii	U-actitoxin-Bgr3b (U-AITX-Bgr3b)	Sea anemone type 3 (BDS) potassium channel toxin family		Bunodosoma granuliferum (Red warty sea anemone)
TRINITY_DN3538_c0_g1_i4.p1	Ha. hemprichii	Veficolin	Ficolin lectin family, Veficolin subfamily	toxin activity [GO:0090729]	Varanus komodoensis (Komodo dragon)
TRINITY_DN127108_c0_g1_i2.p1	Ha. hemprichii	Veficolin	Ficolin lectin family, Veficolin subfamily	toxin activity [GO:0090729]	Varanus komodoensis (Komodo dragon)
TRINITY_DN100571_c0_g1_i1.p1	Ha. hemprichii	Veficolin	Ficolin lectin family, Veficolin subfamily	toxin activity [GO:0090729]	Varanus komodoensis (Komodo dragon)
TRINITY_DN16647_c0_g1_i2.p1	Ha. hemprichii	Veficolin	Ficolin lectin family, Veficolin subfamily	toxin activity [GO:0090729]	Varanus komodoensis (Komodo dragon)
TRINITY_DN249_c0_g1_i13.p1	Ha. hemprichii	Veficolin	Ficolin lectin family, Veficolin subfamily	toxin activity [GO:0090729]	Varanus komodoensis (Komodo dragon)
TRINITY_DN249_c0_g1_i19.p1	Ha. hemprichii	Veficolin	Ficolin lectin family, Veficolin subfamily	toxin activity [GO:0090729]	Varanus komodoensis (Komodo dragon)
TRINITY_DN26804_c0_g1_i1.p1	Ha. hemprichii	Veficolin	Ficolin lectin family, Veficolin subfamily	toxin activity [GO:0090729]	Varanus komodoensis (Komodo dragon)
TRINITY_DN386_c0_g1_i1.p1	Ha. hemprichii	Veficolin	Ficolin lectin family, Veficolin subfamily	toxin activity [GO:0090729]	Varanus komodoensis (Komodo dragon)
TRINITY_DN457_c0_g1_i1.p1	Ha. hemprichii	Veficolin	Ficolin lectin family, Veficolin subfamily	toxin activity [GO:0090729]	Varanus komodoensis (Komodo dragon)
TRINITY_DN5625_c0_g1_i13.p1	Ha. hemprichii	Veficolin	Ficolin lectin family, Veficolin subfamily	toxin activity [GO:0090729]	Varanus komodoensis (Komodo dragon)
TRINITY_DN5625_c0_g1_i16.p1	Ha. hemprichii	Veficolin	Ficolin lectin family, Veficolin subfamily	toxin activity [GO:0090729]	Varanus komodoensis (Komodo dragon)
TRINITY_DN5625_c0_g1_i17.p1	Ha. hemprichii	Veficolin	Ficolin lectin family, Veficolin subfamily	toxin activity [GO:0090729]	Varanus komodoensis (Komodo dragon)
TRINITY_DN58547_c0_g1_i2.p1	Ha. hemprichii	Veficolin	Ficolin lectin family, Veficolin subfamily	toxin activity [GO:0090729]	Varanus komodoensis (Komodo dragon)
TRINITY_DN6092_c0_g1_i4.p1	Ha. hemprichii	Veficolin	Ficolin lectin family, Veficolin subfamily	toxin activity [GO:0090729]	Varanus komodoensis (Komodo dragon)
TRINITY_DN94099_c0_g1_i2.p1	Ha. hemprichii	Venom allergen	CRISP family, Venom allergen 5-like subfamily		Rhynchium brunneum (Potter wasp)
TRINITY_DN1035_c0_g1_i9.p1	Ha. hemprichii	Venom factor (VF)	Venom complement C3 homolog family	endopeptidase inhibitor activity [GO:0004866]; metal ion binding [GO:0046872]; toxin activity [GO:0090729]	Crotalus adamanteus (Eastern diamondback rattlesnake)
TRINITY_DN116060_c0_g1_i2.p1	Ha. hemprichii	Venom factor (VF)	Venom complement C3 homolog family	endopeptidase inhibitor activity [GO:0004866]; metal ion binding [GO:0046872]; toxin activity [GO:0090729]	Crotalus adamanteus (Eastern diamondback rattlesnake)
TRINITY_DN2145_c0_g1_i10.p1	Ha. hemprichii	Venom factor (VF)	Venom complement C3 homolog family	endopeptidase inhibitor activity [GO:0004866]; metal ion binding [GO:0046872]; toxin activity [GO:0090729]	Crotalus adamanteus (Eastern diamondback rattlesnake)
TRINITY_DN9404_c0_g1_i3.p1	Ha. hemprichii	Venom factor (VF)	Venom complement C3 homolog family	endopeptidase inhibitor activity [GO:0004866]; metal ion binding [GO:0046872]; toxin activity [GO:0090729]	Crotalus adamanteus (Eastern diamondback rattlesnake)
TRINITY_DN13737_c0_g1_i2.p1	Ha. hemprichii	Venom metalloproteinase (M12B) family, P-I subfamily			Agkistrodon contortrix laticinctus (Broad-banded copperhead) (Agkistrodon mokasen laticinctus)
TRINITY_DN66979_c0_g1_i1.p1	Ha. hemprichii	Venom metalloproteinase (M12B) family, P-I subfamily			Bothrops asper (Terciopelo)
TRINITY_DN2814_c0_g1_i4.p1	Ha. hemprichii	Venom metalloproteinase (M12B) family, P-III subfamily, P-IIIa sub-subfamily			Naja mossambica (Mozambique spitting cobra)
TRINITY_DN1134_c2_g1_i2.p1	Ha. hemprichii	Venom peptide isomerase heavy chain	Peptidase S1 family	isomerase activity [GO:0016853]; serine-type endopeptidase activity [GO:0004252]	Agelenopsis aperta (North American funnel-web spider) (Agelenopsis gertschi)
TRINITY_DN2509_c0_g1_i10.p1	Ha. hemprichii	Venom peptide isomerase heavy chain	Peptidase S1 family	isomerase activity [GO:0016853]; serine-type endopeptidase activity [GO:0004252]	Agelenopsis aperta (North American funnel-web spider) (Agelenopsis gertschi)
TRINITY_DN2509_c0_g1_i3.p1	Ha. hemprichii	Venom peptide isomerase heavy chain	Peptidase S1 family	isomerase activity [GO:0016853]; serine-type endopeptidase activity [GO:0004252]	Agelenopsis aperta (North American funnel-web spider) (Agelenopsis gertschi)
TRINITY_DN2509_c0_g1_i7.p1	Ha. hemprichii	Venom peptide isomerase heavy chain	Peptidase S1 family	isomerase activity [GO:0016853]; serine-type endopeptidase activity [GO:0004252]	Agelenopsis aperta (North American funnel-web spider) (Agelenopsis gertschi)
TRINITY_DN6903_c0_g1_i16.p1	Ha. hemprichii	Venom peptide isomerase heavy chain	Peptidase S1 family	isomerase activity [GO:0016853]; serine-type endopeptidase activity [GO:0004252]	Agelenopsis aperta (North American funnel-web spider) (Agelenopsis gertschi)
TRINITY_DN9131_c0_g1_i8.p1	Ha. hemprichii	Venom peptide isomerase heavy chain	Peptidase S1 family	isomerase activity [GO:0016853]; serine-type endopeptidase activity [GO:0004252]	Agelenopsis aperta (North American funnel-web spider) (Agelenopsis gertschi)
TRINITY_DN158_c0_g1_i3.p1	Ha. hemprichii	Venom protease	Peptidase S1 family	serine-type endopeptidase activity [GO:0004252]	Bombus pensylvanicus (American bumblebee) (Apis pensylvanica)
TRINITY_DN2459_c0_g1_i1.p1	Ha. hemprichii	Venom protease	Peptidase S1 family	serine-type endopeptidase activity [GO:0004252]	Bombus pensylvanicus (American bumblebee) (Apis pensylvanica)
TRINITY_DN272_c1_g1_i3.p1	Ha. hemprichii	Venom protease	Peptidase S1 family	serine-type endopeptidase activity [GO:0004252]	Bombus pensylvanicus (American bumblebee) (Apis pensylvanica)
TRINITY_DN48155_c0_g1_i1.p1	Ha. hemprichii	Venom protease	Peptidase S1 family	serine-type endopeptidase activity [GO:0004252]	Bombus pensylvanicus (American bumblebee) (Apis pensylvanica)
TRINITY_DN7162_c0_g1_i1.p1	Ha. hemprichii	Venom protease	Peptidase S1 family	serine-type endopeptidase activity [GO:0004252]	Bombus pensylvanicus (American bumblebee) (Apis pensylvanica)
TRINITY_DN65076_c0_g1_i2.p1	Ha. hemprichii	Venom protein 59.1	Venom protein 59.2	insulin-like growth factor binding [GO:0005520]	Lychas mucronatus (Chinese swimming scorpion)
TRINITY_DN6098_c0_g1_i13.p1	Ha. hemprichii	Venom prothrombin activator	Peptidase S1 family, Snake venom subfamily	calcium ion binding [GO:0005509]; peptidase activator activity [GO:0016504]; serine-type endopeptidase activity [GO:0004252]; toxin activity [GO:0090729]	Cryptophis nigrescens (Eastern small-eyed snake) (Rhinoplocephalus nigrescens)
TRINITY_DN2429_c0_g1_i1.p1	Ha. hemprichii	Venom prothrombin activator	Peptidase S1 family, Snake venom subfamily	calcium ion binding [GO:0005509]; peptidase activator activity [GO:0016504]; serine-type endopeptidase activity [GO:0004252]; toxin activity [GO:0090729]	Demansia vestigiata (Lesser black whip snake) (Demansia atra)
TRINITY_DN1634_c0_g1_i11.p1	Ha. hemprichii	Venom prothrombin activator	Peptidase S1 family, Snake venom subfamily	calcium ion binding [GO:0005509]; peptidase activator activity [GO:0016504]; serine-type endopeptidase activity [GO:0004252]; toxin activity [GO:0090729]	Demansia vestigiata (Lesser black whip snake) (Demansia atra)
TRINITY_DN21663_c0_g1_i1.p1	Ha. hemprichii	Venom prothrombin activator	Peptidase S1 family, Snake venom subfamily	calcium ion binding [GO:0005509]; peptidase activator activity [GO:0016504]; serine-type endopeptidase activity [GO:0004252]; toxin activity [GO:0090729]	Demansia vestigiata (Lesser black whip snake) (Demansia atra)
TRINITY_DN7083_c1_g1_i8.p1	Ha. hemprichii	Venom prothrombin activator	Peptidase S1 family, Snake venom subfamily	calcium ion binding [GO:0005509]; peptidase activator activity [GO:0016504]; serine-type endopeptidase activity [GO:0004252]; toxin activity [GO:0090729]	Demansia vestigiata (Lesser black whip snake) (Demansia atra)
TRINITY_DN7331_c0_g1_i1.p1	Ha. hemprichii	Venom prothrombin activator	Peptidase S1 family, Snake venom subfamily	calcium ion binding [GO:0005509]; peptidase activator activity [GO:0016504]; serine-type endopeptidase activity [GO:0004252]; toxin activity [GO:0090729]	Demansia vestigiata (Lesser black whip snake) (Demansia atra)
TRINITY_DN348_c0_g1_i1.p1	Ha. hemprichii	Venom prothrombin activator	Peptidase S1 family, Snake venom subfamily	calcium ion binding [GO:0005509]; peptidase activator activity [GO:0016504]; serine-type endopeptidase activity [GO:0004252]; toxin activity [GO:0090729]	Notechis scutatus scutatus (Mainland tiger snake) (Common tiger snake)
TRINITY_DN5682_c0_g1_i3.p1	Ha. hemprichii	Venom prothrombin activator	Peptidase S1 family, Snake venom subfamily	calcium ion binding [GO:0005509]; peptidase activator activity [GO:0016504]; serine-type endopeptidase activity [GO:0004252]; toxin activity [GO:0090729]	Oxyuranus microlepidotus (Inland taipan) (Diemenia microlepidota)
TRINITY_DN12325_c0_g2_i1.p1	Ha. hemprichii	Venom prothrombin activator	Peptidase S1 family, Snake venom subfamily	calcium ion binding [GO:0005509]; peptidase activator activity [GO:0016504]; serine-type endopeptidase activity [GO:0004252]; toxin activity [GO:0090729]	Oxyuranus scutellatus (Coastal taipan)
TRINITY_DN5976_c0_g1_i4.p1	Ha. hemprichii	Venom prothrombin activator	Peptidase S1 family, Snake venom subfamily	calcium ion binding [GO:0005509]; peptidase activator activity [GO:0016504]; serine-type endopeptidase activity [GO:0004252]; toxin activity [GO:0090729]	Pseudechis porphyriacus (Red-bellied black snake)
TRINITY_DN343_c0_g1_i1.p1	Ha. hemprichii	Venom prothrombin activator	Peptidase S1 family, Snake venom subfamily	calcium ion binding [GO:0005509]; peptidase activator activity [GO:0016504]; serine-type endopeptidase activity [GO:0004252]; toxin activity [GO:0090729]	Pseudechis porphyriacus (Red-bellied black snake)
TRINITY_DN1358_c0_g1_i1.p1	Ha. hemprichii	Venom prothrombin activator	Peptidase S1 family, Snake venom subfamily	calcium ion binding [GO:0005509]; peptidase activator activity [GO:0016504]; serine-type endopeptidase activity [GO:0004252]; toxin activity [GO:0090729]	Pseudechis porphyriacus (Red-bellied black snake)
TRINITY_DN1893_c0_g1_i2.p1	Ha. hemprichii	Venom prothrombin activator	Peptidase S1 family, Snake venom subfamily	calcium ion binding [GO:0005509]; peptidase activator activity [GO:0016504]; serine-type endopeptidase activity [GO:0004252]; toxin activity [GO:0090729]	Pseudechis porphyriacus (Red-bellied black snake)
TRINITY_DN5543_c0_g1_i3.p1	Ha. hemprichii	Venom prothrombin activator	Peptidase S1 family, Snake venom subfamily	calcium ion binding [GO:0005509]; peptidase activator activity [GO:0016504]; serine-type endopeptidase activity [GO:0004252]; toxin activity [GO:0090729]	Pseudechis porphyriacus (Red-bellied black snake)
TRINITY_DN868_c0_g2_i1.p1	Ha. hemprichii	Venom prothrombin activator	Peptidase S1 family, Snake venom subfamily	calcium ion binding [GO:0005509]; peptidase activator activity [GO:0016504]; serine-type endopeptidase activity [GO:0004252]; toxin activity [GO:0090729]	Pseudechis porphyriacus (Red-bellied black snake)
TRINITY_DN4283_c0_g1_i2.p2	Ha. hemprichii	Venom serine protease Bi-VSP	Peptidase S1 family, CLIP subfamily	metal ion binding [GO:0046872]; peptidase activator activity [GO:0016504]; serine-type endopeptidase activity [GO:0004252]; toxin activity [GO:0090729]	Bombus ignitus (Bumblebee)
TRINITY_DN67546_c0_g1_i1.p1	Ha. hemprichii	Venom serine protease Bi-VSP	Peptidase S1 family, CLIP subfamily	metal ion binding [GO:0046872]; peptidase activator activity [GO:0016504]; serine-type endopeptidase activity [GO:0004252]; toxin activity [GO:0090729]	Bombus ignitus (Bumblebee)
TRINITY_DN7477_c0_g1_i2.p1	Ha. hemprichii	Venom serine protease Bi-VSP	Peptidase S1 family, CLIP subfamily	metal ion binding [GO:0046872]; peptidase activator activity [GO:0016504]; serine-type endopeptidase activity [GO:0004252]; toxin activity [GO:0090729]	Bombus ignitus (Bumblebee)
TRINITY_DN11533_c0_g1_i4.p1	Ha. hemprichii	Zinc metalloproteinase/disintegrin-like (M12B)	Venom metalloproteinase (M12B) family, P-III subfamily		Drysdalia coronoides (White-lipped snake) (Hoplocephalus coronoides)
TRINITY_DN7938_c0_g1_i1.p1	Ha. hemprichii	Zinc metalloproteinase/disintegrin-like (M12B)	Venom metalloproteinase (M12B) family, P-III subfamily, P-IIIa sub-subfamily		Echis ocellatus (Ocellated saw-scaled viper)
TRINITY_DN212_c0_g1_i1.p1	Ha. hemprichii	Zinc metalloproteinase/disintegrin-like (M12B)	Venom metalloproteinase (M12B) family, P-III subfamily, P-IIIb sub-subfamily		Protobothrops flavoviridis (Habu) (Trimeresurus flavoviridis)
TRINITY_DN6354_c0_g1_i3.p1	Ha. hemprichii	Zinc metalloproteinase/disintegrin-like (M12B)	Venom metalloproteinase (M12B) family, P-III subfamily, P-IIIb sub-subfamily		Protobothrops flavoviridis (Habu) (Trimeresurus flavoviridis)
TRINITY_DN4656_c0_g1_i2.p1	Ha. hemprichii	Zinc metalloproteinase/disintegrin-like (M12B)	Venom metalloproteinase (M12B) family, P-III subfamily, P-IIIb sub-subfamily		Protobothrops flavoviridis (Habu) (Trimeresurus flavoviridis)
